# Supplementary material for: Discovery of novel anti-tumor compounds targeting PARP-1 with induction of autophagy through in silico and in vitro screening
Source: Front Pharmacol. 2022 Oct 24;13:1026306. doi: 10.3389/fphar.2022.1026306 (PMC9638114; doi:10.3389/fphar.2022.1026306)
Supplement: Supplementary file 1 [file Table2.xlsx]

## Sheet: sheet1
Table S2 the smiles of co-crystalized PARP-1 inhibitors in PDB database and the generated decoys in DUD-E database
Type	Compound ID in PDB/DUD-E	SMILES
inhibitor	09L	c1ccc2c(c1)C(=NNC2=O)Cc3ccc(c(c3)C(=O)N4CCN(CC4)C(=O)C5CC5)F
inhibitor	DQV	c1cc(cc(c1)C(=O)N)[C@H]2[C@@H]([C@@H]([C@H](O2)COP(=O)(O)OP(=O)(O)OC[C@@H]3[C@H]([C@H]([C@@H](O3)n4cnc5c4ncnc5N)O)O)O)O
inhibitor	KYV	c1ccc2c(c1)[nH]c(n2)N3CCN(CC3)C(=O)c4ccc(cc4)Cc5c(c6cccc(c6o5)C(=O)N)O
inhibitor	KYY	c1cc2c(c(oc2c(c1)C(=O)N)Cc3ccc(c(c3)F)c4[nH]nnn4)O
inhibitor	KYP	c1cc2c(c(oc2c(c1)C(=O)N)Cc3ccc(cc3)C(=O)N4CCN(CC4)c5ncccn5)O
inhibitor	KYM	c1cc2c(c(c1)C(=O)N)O/C(=C\c3ccc(cc3)C(=O)N4CCn5c(nnc5C6CC6)C4)/C2=O
inhibitor	KYJ	c1ccc2c(c1)[nH]c(n2)CCNC(=O)c3ccc(cc3)/C=C\4/C(=O)c5cccc(c5O4)C(=O)N
inhibitor	FRM	Cc1cccc2c1N=C(NC2=O)CCC[N@@]3CCC(=CC3)c4ccc(cc4)F
inhibitor	78P	C[C@@]1(CCCN1)c2[nH]c3c(cccc3n2)C(=O)N
inhibitor	3GN	C[C@]1(CCCN1)c2[nH]c3c(cccc3n2)C(=O)N
inhibitor	A92	c1cc(c2c(c1)nc([nH]2)c3ccc(cc3F)[C@@H]4CCCCN4)C(=O)N
inhibitor	MEW	CC1=Nc2ccccc2C(=O)N1
inhibitor	15R	c1ccc2c(c1)C(=NNC2=O)Cc3ccc(c(c3)C(=O)N4CCC(CC4)C(=O)N5CCc6cccc7c6[C@@H]5CNC7=O)F
inhibitor	15S	C[C@@H](C(=O)N1CCC(=CC1)c2ccc(cc2)F)NC(=O)CN3CCc4cccc5c4[C@@H]3CNC5=O
inhibitor	1WQ	C[C@H]1C(=O)Nc2cc(ccc2O1)CN3CCC(=CC3)c4ccc(cc4)Cl
inhibitor	2UR	C[C@@H]1Cc2cc(cc(c2O1)C(=O)N)F
inhibitor	2US	c1cc2c(c(c1)C(=O)N)O/C(=C\c3ccc(cc3O)O)/C2=O
inhibitor	2UT	c1cc2c(c(c1)C(=O)N)O/C(=C\c3ccc(cc3)OCCN4CCOCC4)/C2=O
inhibitor	XAV	c1cc(ccc1c2nc3c(c(n2)O)CSCC3)C(F)(F)F
inhibitor	3JD	c1cc2cn(nc2c(c1)C(=O)N)c3ccc(cc3)[C@@H]4CCCNC4
inhibitor	RPB	CNCc1ccc(cc1)c2c3c4c(cc(cc4[nH]2)F)C(=O)NCC3
inhibitor	2YQ	Cn1c(ncn1)[C@@H]2[C@H](Nc3cc(cc4c3C2=NNC4=O)F)c5ccc(cc5)F
inhibitor	P34	CN(C)CC(=O)Nc1ccc2c(c1)-c3ccccc3C(=O)N2
inhibitor	FSU	COCCCN1Cc2cccc(c2C1=O)C(=O)N
inhibitor	D7N	c1c(cc(c2c1CN(C2=O)C3CCN(CC3)C4CCC(CC4)(F)F)C(=O)N)F
inhibitor	TP0	CN(C)CCC=C1c2ccccc2CCc3c1cccc3
inhibitor	6WX	CCCN1CCN(CC1=O)C(=O)c2cc(ccc2F)CN3c4ccccc4C(=O)NC3=O
inhibitor	6WY	CCN1CCN(CC1=O)C(=O)c2cc(ccc2F)CN3c4ccccc4C(=O)NC3=O
inhibitor	6WZ	C[C@@H]1CN(CCN1CC(F)(F)F)C(=O)c2cc(ccc2F)CN3c4ccccc4C(=O)NC3=O
inhibitor	6X2	CCCN1CCN(C[C@H]1C)C(=O)c2cc(ccc2F)CN3c4ccccc4C(=O)NC3=O
inhibitor	7TX	CC(C)CCN1CC[C@H](C1)NC(=O)c2cc(ccc2F)CN3c4ccccc4C(=O)NC3=O
inhibitor	4YR	c1ccc2c(c1)C(=O)NC(=O)N2Cc3ccc(c(c3)C(=O)N[C@@H]4CCN(C4)CC5CC5)F
inhibitor	7U3	c1cc2c(cc1F)C(=O)NN=C2OC[C@@H]3CCNC3
inhibitor	7U6	c1cc(c2c(c1)[nH]c(n2)C(=O)N3CCNCC3)C(=O)N
inhibitor	7U9	c1cc(c2c(c1)[nH]c(n2)C(=O)N3CC[C@H](C3)N)C(=O)N
inhibitor	7UL	c1ccc2c(c1)C(=O)NC(=O)N2Cc3ccc(c(c3)C(=O)N4CCN(CC4)CC(F)(F)F)F
inhibitor	8EC	c1c(cc2c(c1C(=O)N)nc([nH]2)c3cc4c(s3)CNCC4)F
inhibitor	8E6	c1c(cc2c(c1C(=O)N)nc([nH]2)c3cc4c(s3)CCNC4)F
inhibitor	8E3	c1c(cc2c(c1C(=O)N)nc([nH]2)c3cc4c(o3)CNCC4)F
inhibitor	EZ2	C[C@H](c1ccc(cc1)n2ccnc2)NC(=O)CCC3=NC(=O)c4ccccc4N3
decoy	C02233490	Cc1ccc(c(c1)Br)NC(=O)CSc2nnc(n2C)c3cnccn3
decoy	C03449701	CCN(CC(=O)N[C@@H]1CCS(=O)(=O)C1)C(=O)C2c3ccccc3Oc4c2cccc4
decoy	C01514782	c1cc(ccc1C(=O)Nc2c(c3c(s2)CCCC3)C#N)S(=O)(=O)N4CCOCC4
decoy	C08910292	c1ccc(c(c1)OCC(=O)Nc2c3c(nn2c4ccc(cc4)F)CS(=O)(=O)C3)F
decoy	C08927354	Cc1nc2cc(ccc2s1)NC(=O)[C@H]3CCCN3S(=O)(=O)c4ccc(cc4)OC
decoy	C08927550	COc1ccc(cc1)S(=O)(=O)N2CCC[C@H]2C(=O)Nc3c(c4c(s3)CCC4)C#N
decoy	C08928056	Cc1c(sc(c1C#N)NC(=O)[C@@H]2CCCN2S(=O)(=O)c3ccc(cc3)OC)C
decoy	C08928251	Cc1c(sc(n1)NC(=O)[C@H]2CCCN2S(=O)(=O)c3ccc(cc3)Cl)C(=O)C
decoy	C09202796	c1ccc2c(c1)CCN(C2)S(=O)(=O)c3ccc(cc3)C(=O)Nc4c5c(ncn4)CCC5
decoy	C09571188	c1cc(ccc1n2c(nnn2)CNS(=O)(=O)c3ccc(cc3)Br)Cl
decoy	C12029135	Cc1cc(no1)NC(=O)[C@@H]2CCCN2S(=O)(=O)c3ccc(s3)Br
decoy	C12037634	CN(Cc1cscn1)C(=O)[C@H]2Cc3c(sc(n3)NC(=O)c4ccsc4)C(=O)C2
decoy	C12551825	CS(=O)(=O)c1cccc(c1)NC(=O)c2cnn(c2n3cccc3)c4ccccc4F
decoy	C12776066	Cc1cc(ccc1NC(=O)c2cc(nc3c2c(nn3[C@@H]4CCS(=O)(=O)C4)C)C5CC5)F
decoy	C00636578	CCn1c2c(=O)[nH]c(=O)n(c2nc1SCC(=O)c3ccc(cc3)Br)C
decoy	C13004932	Cc1cc(c(c(c1)C)S(=O)(=O)N2CCC(CC2)C(=O)Nc3c(nn(c3C)C)C)C
decoy	C09352298	COc1ccc(cc1OC)S(=O)(=O)Nc2cc3c(cc2Br)OCCO3
decoy	C13728551	C[C@H](c1ccccc1)NS(=O)(=O)c2ccc(cc2)N3C(=O)C(CS3(=O)=O)(C)C
decoy	C13944245	COc1ccc(cc1)C(=O)Nc2nnc(s2)[C@@H]3CC(=O)N(C3)c4ccc(cc4)Cl
decoy	C14247537	C[C@H](C(=O)c1ccc2c(c1)CCN2C(=O)C)OC(=O)c3ccc4c(c3)NC(=O)CS4
decoy	C15009281	CC(C)C(=O)N[C@@H]1c2ccccc2C3([C@H]1OC)CCN(CC3)C(=O)c4cn5ccsc5n4
decoy	C15734517	CC(=O)N1CCCSc2c1cc(cc2)S(=O)(=O)Nc3ccc(cc3)C(=O)OC
decoy	C02753579	Cc1c(cnn1C)CNC(=O)c2cc3nc(cc(n3n2)C(F)(F)F)c4cccs4
decoy	C18182512	Cc1c(c(n(n1)[C@H]2CCS(=O)(=O)C2)C)CN(C)C(=O)Nc3ccc(c(c3)Cl)Cl
decoy	C18212795	C[C@@H](c1ccc2c(c1)CCCC2)NC(=O)c3cc(cn3C)S(=O)(=O)N4CCOCC4
decoy	C19218328	Cc1ccc2c(c1)C(=O)CC3(O2)CC[NH+](CC3)C/C(=N/c4nnc(s4)C5CCC5)/[O-]
decoy	C19529430	CCNc1nc(c(s1)C(=O)N2CCCC[C@@H]2c3c(cnc(n3)C)c4ccncc4)C
decoy	C19573236	Cc1cc(n(n1)[C@H](C)CNC(=O)c2ccc(c(c2)C#Cc3cccnc3)n4cccn4)C
decoy	C19594611	COC1CCC(CC1)C(=O)N2CC[C@H](C2)c3nc4c(c(n3)[O-])CC[NH+](C4)C5CCCC5
decoy	C02779215	Cc1c(c(nn1CC(=O)Nn2c(nc3c(c2=O)c4c(s3)CCCC4)C)C(F)F)Cl
decoy	C19663616	Cc1c(sc(n1)N2CCCC2)C(=O)Nc3ccc4c(c3)N(CCC4)S(=O)(=O)C
decoy	C20615040	CCn1cc(cn1)c2cc(c3c(=O)[nH]c(=S)n(c3n2)c4ccccc4OC)C(F)F
decoy	C21869691	Cc1cc(ccc1N2C(=O)CN(C[C@]2(C)C(=O)NC3CCCC3)S(=O)(=O)C)Cl
decoy	C22562446	Cc1cc(ccc1NC(=O)c2ccc(cc2)S(=O)(=O)N3CCN(CC3)C(=O)C)Cl
decoy	C22855105	CCc1nc2n(n1)c(c(s2)[C@@H](c3ccc(cc3)Cl)N4CCN(CC4)C(=O)C)O
decoy	C25455259	Cc1c(sc(n1)NC(=O)[C@@H]2CC(=O)N(C2)Cc3ccccc3Cl)c4nccn4C
decoy	C35313449	Cc1cccc2c1[nH]c(=O)c(c2)[C@H]3c4cc(c(cc4CCN3S(=O)(=O)C)OC)OC
decoy	C35314771	Cc1ccc2cc(c(=O)[nH]c2c1)[C@@H]3c4cc(c(cc4CCN3S(=O)(=O)C)OC)OC
decoy	C35362558	C[C@H](C(=O)Nc1c(c2c(s1)CCCCC2)C#N)N3CCN(CC3)C(=O)c4ccco4
decoy	C39698962	CC1=C2C(=NC(=NC2=O)C)S[C@H]1C(=O)OCC(=O)Nc3cccc(c3Cl)Cl
decoy	C45946075	Cn1cnnc1c2cccc(c2)NC(=O)[C@@H]3CC(=O)N(C3)c4cccc(c4)C(F)(F)F
decoy	C59417339	COc1ccc(cc1)N2C(=O)/C(=C/c3cc(ccc3OC)Br)/C(=O)NC2=O
decoy	C38686181	c1cc(ccc1NC(=O)CCC2=NC(=O)C3=C4CCC[C@@H]4SC3=N2)N5CCOCC5
decoy	C21292048	Cc1ccc(cc1C(=O)Nc2nnc(s2)C3CC3)S(=O)(=O)N4CCCC[C@@H]4C
decoy	C06783319	COc1ccccc1N2CCN(CC2)S(=O)(=O)c3ccc4c(c3)NC(=O)CS4
decoy	C60362650	Cc1ccc(cc1)n2c3c(c(n2)C(=O)N[C@H]4CS(=O)(=O)C[C@@H]4N5CCCCC5)CCC3
decoy	C95971811	CN(OC)S(=O)(=O)c1cccc(c1)C(=O)Nc2cc(c(nc2)Cl)Br
decoy	C96093826	Cc1ccc(cc1)CS(=O)(=O)N2C[C@H](C3(C2)CCOCC3)C(=O)Nc4cccnc4
decoy	C96261110	Cc1ccc(cc1)S(=O)(=O)N2CC[C@]3(CC[C@@H](O3)C(=O)Nc4cccnc4)[C@@H](C2)C
decoy	C97497757	CN(CC(=O)Nc1nc(cs1)c2cccnc2)C(=O)c3ccc(o3)Br
decoy	C05399197	CN(C)c1ccc(cc1)C[NH2+][C@H]2CO[C@H]3[C@@H]2OC[C@@H]3Nc4nccc(n4)c5cccs5
decoy	C08747371	Cc1c(sc2c1c([nH+]c(n2)CSc3nnc(n3CCOC)Cc4ccccc4)N)C
decoy	C09251699	Cc1ccccc1[C@H]2N([C@H](CS2)C(=O)NCC[NH+]3CCCC3)C(=O)Nc4ccccc4OC
decoy	C12281962	Cc1c2c(ncnc2sc1C(=O)NCC3(CCCC3)[NH+]4CCCCC4)N[C@H]5CCOC5
decoy	C12631248	COc1ccc(cc1Br)NS(=O)(=O)c2cccc(c2)C(=O)Nc3cc[nH+]cc3
decoy	C13615765	COc1ccc(cc1OC)C(=O)N/C(=C/c2ccc[nH+]c2)/C(=O)Nc3cccc(c3)Cl
decoy	C14534859	COc1ccc(c2c1cccc2)C[NH+]3CCc4c(c(nn4CCO)C(=O)NCc5ccccc5)C3
decoy	C15828074	COc1ccc(cc1OC)C(=O)N/C(=N/c2ccc(cc2)Br)/NCc3ccc[nH+]c3
decoy	C19240866	Cc1[nH+]c(cc(n1)N(C)C)[C@@H](Cc2c[nH]c3c2cccc3)NC(=O)Cc4ccc(cc4)OC
decoy	C19690844	Cc1cc(cc(n1)[C@@H]2CCC[NH+]2Cc3c[nH]nc3C(C)(C)C)c4ccc(nc4)C(=O)NC
decoy	C21568742	Cc1c(n(c([nH+]1)SCC(=O)NC(=O)NC23CC4CC(C2)CC(C4)C3)C[C@H]5CCCO5)C
decoy	C22735020	Cc1cc(cc(c1)NC(=O)C(=O)NC[C@H](c2ccc3c(c2)CCCN3C)N4CC[NH+](CC4)C)C
decoy	C22735117	C[NH+]1CCN(CC1)[C@H](CNC(=O)C(=O)NCCC2=CCCCC2)c3ccc4c(c3)CCCN4C
decoy	C22735202	CCc1ccccc1NC(=O)C(=O)NC[C@H](c2ccc3c(c2)CCCN3C)N4CC[NH+](CC4)C
decoy	C30013315	Cc1ccc(cc1C(=O)Nc2ccc(c3c2c[nH+]cc3)N4CCCCC4)S(=O)(=O)NC5CC5
decoy	C35597187	C[NH+]1CCN(CC1)[C@@H](CNC(=O)Nc2ccc(cc2)OC)c3ccc4c(c3)CCCN4C
decoy	C36101831	COc1ccc(cc1)[C@H]2C(=C([C@H](N2S(=O)(=O)c3ccccc3)C(=O)c4ccccc4)[NH3+])C#N
decoy	C07059367	COc1ccc(cc1)[C@@H]2C[C@@H](N3C(=[NH+]2)C(=C(N3)C(=O)NC[C@@H]4CCCO4)Cl)C(F)(F)F
decoy	C01889847	COc1ccc(cc1OC)C2=C[C@H](N3C(=[NH+]2)N=C(N3)CCCO)c4cccc(c4)Br
decoy	C38517962	C[NH+]1CCN(CC1)[C@@H](CNC(=O)Nc2cc(ccc2OC)Cl)c3ccc4c(c3)CCN4C
decoy	C40121145	C[NH+]1CCN(CC1)[C@H](CNC(=O)Nc2cccnc2Oc3ccccc3)c4cccs4
decoy	C45828857	Cc1cc(c2cc([nH]c2c1)C(=O)NC[C@@H](c3ccc(c(c3)OC)OC)[NH+]4CCOCC4)C
decoy	C22933491	CC(C)CNC(=O)CN1CCN(CC1)Cn2c(=S)sc([nH+]2)Nc3ccccc3Cl
decoy	C60098925	Cc1cc(n([nH+]1)[C@@H](C)C(=O)Nc2ccc(cc2Cl)NS(=O)(=O)c3cc(ccc3F)F)C
decoy	C15947164	CC[NH+]1CCc2c(sc3c2C(=N[C@H](N3)c4ccc(c(c4)OC)OC(=O)c5cccs5)O)C1
decoy	C63280644	COc1cc(cc(c1OC)OC)[C@H]2N/C(=C\C(=O)NCCC3=c4ccccc4=[NH+]C3)/CS2
decoy	C63492458	CC\1=NN(C(=O)/C1=C(\C)/NCCC2=c3cc(ccc3=[NH+]C2)OC)[C@@H]4Nc5ccccc5S4
decoy	C63557356	Cc1ccc2=[NH+]CC(=c2c1)CCN3C[C@H](CC3=O)C(=O)N[C@@H]4Nc5ccc(cc5S4)OC
decoy	C63752771	Cc1ccc2=[NH+][C@@H](C(=c2c1)NC(=O)c3ccc(cc3)F)C(=O)NCc4ccc(c(c4)OC)OC
decoy	C63752908	Cc1cccc(c1)C(=O)NC2=c3cc(ccc3=[NH+][C@@H]2C(=O)NCc4ccc(c(c4)OC)OC)C
decoy	C40070612	Cc1c(c([nH]c1C(=O)[C@@H](C)S[C@@H]2NN=C(N2c3ccc(cc3)F)[C@@H](C)[NH+](C)C)C)C(=O)C
decoy	C63991113	C[C@H]1C(=C2C(=NC(=NC2=O)CS[C@H](C)C(=O)Nc3ccc4c(c3)[nH]c([nH+]4)C5CCC5)S1)C
decoy	C71947030	COc1cccc(c1)[C@H](CNCc2c[nH]nc2c3ccc4c(c3)OCCO4)[NH+]5CCCC5
decoy	C71961945	CC(C)C[C@@H](C(=O)Nc1ccc(cn1)N2CC[NH+](CC2)C)NC(=O)c3ccc(cc3)Cl
decoy	C72002073	CN(C)c1c(ccc[nH+]1)C(=O)Nc2cccc(c2)S(=O)(=O)Nc3cccc(c3)C(F)(F)F
decoy	C72006174	CC(C)[C@H](C(=O)NCc1cn2cc(ccc2[nH+]1)Br)NC(=O)c3ccc(cc3)OC
decoy	C72022119	c1ccc(c(c1)CNC(=O)c2cccc(c2)S(=O)(=O)Nc3ccc(cc3)Cl)n4cc[nH+]c4
decoy	C34863174	c1cc(cc(c1)S(=O)(=O)/N=C\2/CCCN2)N/C(=[NH+]/c3ccc(cc3)OC(F)F)/S
decoy	C72375049	CCOc1ccc(cc1CO)C[NH+]2CCC[C@@H](C2)c3cc(cc(n3)C)Nc4ncccn4
decoy	C13008057	Cc1cc(c2ccccc2n1)NC(=O)C(=O)NC[C@H](c3ccc4c(c3)CCN4C)[NH+]5CCCCC5
decoy	C12541814	Cc1ccc(cc1F)S(=O)(=O)Nc2cccc(c2)C(=O)NC[C@@H](c3ccco3)[NH+]4CCCC4
decoy	C12630382	Cc1ccc(cc1F)S(=O)(=O)Nc2cccc(c2)C(=O)NC[C@@H](c3ccco3)[NH+](C)C
decoy	C31818038	CC[C@H](C)[C@@H](/C(=N/Cc1cccc[nH+]1)/O)/N=C(/c2ccc3c(c2)sc(n3)n4cccc4)\O
decoy	C12324460	CC(C)C[C@@H](/C(=N/Cc1ccc[nH+]c1)/O)/N=C(/c2ccc3c(c2)sc(n3)n4cccc4)\O
decoy	C06296544	CCCCCC/[NH+]=C(/c1c[nH]c2ccc(cc2c1=O)S(=O)(=O)N3C[C@@H](C[C@H](C3)C)C)\O
decoy	C59489428	C/C(=N\NC(=[NH2+])S[C@@H]1CC(=O)N(C1=O)c2ccccc2OC)/c3ccc4ccccc4c3
decoy	C95473868	Cc1c2c(cc(o2)C(=O)c3ccc4c(c3)OCCO4)c(cn1)C[NH2+][C@H](Cc5ccccc5)CO
decoy	C96334124	CCOc1ccccc1NC(=O)C[NH+]2CCc3c(sc(n3)NC(=O)c4ccsc4)C2
decoy	C96383692	Cc1cc(c(c(c1C)S(=O)(=O)NCCC(=O)NC2CCN(CC2)c3[nH+]ccs3)C)C
decoy	C98278494	Cc1cccc(c1)S(=O)(=O)Nc2ccc(cc2)C(=O)N[C@H](c3ccc[nH+]c3)C4CCOCC4
decoy	C36284697	CN(C)S(=O)(=O)N[C@@H]1CC[C@H]2C[NH2+]C[C@H]2C1
decoy	C36938678	C[C@H]1C[C@H]1c2cc(n([nH+]2)[C@@H]3CCS(=O)(=O)C3)N
decoy	C37225537	CN(C)C(=O)CNC(=O)[C@H]1C[C@H]2CCCC[C@@H]2[NH2+]1
decoy	C38084384	c1cc2c(ccc(c2[nH+]c1)O[C@@H]3CCS(=O)(=O)C3)N
decoy	C40852124	CO[C@H]1C[C@H]([NH2+]C1)C(=O)Nc2c(ccs2)C#N
decoy	C41109869	CCn1cc[nH+]c1[C@@H](c2ccc3c(c2)OCCO3)N
decoy	C42425186	C[C@@H]1CCC[C@@H]([NH2+]1)C(=O)N2CCCC[C@@H]2C(=O)NC
decoy	C42425188	C[C@@H]1CCC[C@H]([NH2+]1)C(=O)N2CCCC[C@@H]2C(=O)NC
decoy	C50524063	C[C@H]([C@@H](c1cnn(c1)C)n2c3ccccc3cn2)[NH3+]
decoy	C50973761	c1ccc(cc1)[C@@H](c2nnc(o2)[C@@H]3CCCCO3)[NH3+]
decoy	C54797995	Cc1[nH]cc([nH+]1)CNc2ccc3c(c2)OCCO3
decoy	C62362781	CN(Cc1cc[nH+]cc1)c2c(c(ncn2)Cl)N
decoy	C62976190	Cc1cc(c[nH+]c1N2CC[C@H](C2)N3CCOCC3)N
decoy	C70295699	Cc1c(c(n(n1)C)C)[C@@H]2[C@H](CCCC(=O)N2C(C)C)[NH3+]
decoy	C70389813	CN(c1cc[nH+]cc1N)C(=O)[C@@H]2COc3c2cccc3
decoy	C71180750	CC[NH+]1CCN(CC1)c2cnc(cn2)C(=S)N
decoy	C71226920	C[C@H]1CCCCN1S(=O)(=O)c2c[nH+]ccc2N
decoy	C75093189	c1cn2c(cnc2cn1)C[NH2+][C@H]3CCCC[C@H]3O
decoy	C81876608	C[NH2+][C@H]1CCC[C@H]1Sc2c3c([nH]cn3)ncn2
decoy	C85571411	CC(C)c1[nH+]c2c(n1[C@@H]3CCC(=O)NC3)CCNC2
decoy	C86986096	CC[C@@](C)(c1nc(no1)[C@@H]2CSCCO2)[NH3+]
decoy	C88046164	Cc1c(sc(n1)C[NH3+])c2nc(no2)[C@@H]3C[C@H]3C
decoy	C88774531	Cc1ccc(c(c1)[C@H](C)[NH2+][C@@H]2CC(=O)N(C2=O)C)O
decoy	C88866353	c1cncc2c1n(c(n2)[C@]3(CCOC3)[NH3+])C4CC4
decoy	C89179587	Cc1ncc(n1Cc2c3ccccc3n(n2)C)C[NH3+]
decoy	C89430550	Cc1cc(n2c(nnc2n1)[C@@H]3CCC[C@H]3C[NH3+])C
decoy	C89431503	C1C[C@H]([C@H](C1)c2nc(no2)C3CCOCC3)C[NH3+]
decoy	C90023155	C[C@H](c1ccccc1O)[NH2+][C@@H]2CCC(=O)N(C2=O)C
decoy	C90571914	CC(C)n1c2ccncc2nc1[C@@]3(COC[C@H]3[NH3+])C
decoy	C90933468	c1c(nc(s1)C[NH3+])c2nnc3n2CCCCC3
decoy	C91556794	CCn1c(c(c(n1)C)N)N(C)[C@H]2CCC[NH+](C2)C
decoy	C91710006	C[C@@H]1[C@@H](CCO1)NC(=O)N[C@@H]2CC[C@@H](C2)[NH+](C)C
decoy	C91957592	CS(=O)(=O)c1ccc(cc1)c2c(nco2)C[NH3+]
decoy	C93374115	CC(C)N1C(=[NH+]C[C@]12CCC[C@@H]2S(=O)(=O)C)N
decoy	C93378173	C1C[C@@H](OC1)CN2[C@@H](C[NH+]=C2N)C3CCOCC3
decoy	C93377431	[H]/N=C/1\NC[C@@H](N1c2ccccc2C)c3c[nH+]cn3C
decoy	C93747234	Cc1nc([nH]n1)S[C@@H]2CCC[C@@](C2)(C#N)[NH2+]C
decoy	C93929254	Cc1c([nH+]c(nc1N)[C@@H]2CN(CCO2)C(C)C)C
decoy	C94193681	CC1(CC(=O)N(C(=O)C1)Cc2c[nH+]c(s2)N)C
decoy	C94393644	Cn1c(c(c[nH+]1)C(=O)[C@H]2CCO[C@@]3(C2)CCSC3)N
decoy	C94456799	Cc1c(nnc(c1CN)N2CC[NH+]3CCC[C@@H]3C2)C
decoy	C94465205	C[C@H]1C[NH+]2CCC[C@@H]2CN1Cc3c(snn3)N
decoy	C94495713	c1c[nH+]cc(c1c2nc(no2)[C@H]3CSCCS3)N
decoy	C94665254	Cc1c(c(n(n1)C)C)C(=O)N[C@@H]2CC[C@@H]([NH2+][C@@H]2C)C
decoy	C94780731	C[C@]1(CCCO1)c2nc(on2)C3CCC(CC3)[NH3+]
decoy	C94865788	CC(C)[C@@H](C[NH3+])C(=O)N1CCN(C(=O)C1(C)C)C
decoy	C95616751	CC(C)(C)OC(=O)NC(=O)[C@@H]1CC(C[NH2+]1)(F)F
decoy	C96133472	CC(C)c1c[nH+]cnc1N2CC[C@@]([C@H](C2)O)(C)O
decoy	C97122704	c1cc2c(cc1[C@@H](c3ccnnc3)[NH3+])OCCCO2
decoy	C97551418	Cc1c(c(n[nH]1)CN2CC[NH+]([C@@H](C2)CO)C)Cl
decoy	C04535941	C1[C@H]([C@H]([C@@H]([C@@](O1)(CO)OCCCl)O)O)O
decoy	C03192182	c1cc(ccc1S(=O)(=O)NCC(=O)NN)Br
decoy	C09970407	C[C@]1([C@]([C@@]([C@@]([C@](O1)(C)OC)(C)O)(C)O)(C)O)CO
decoy	C17175238	Cc1cn(c(=O)nc1N)[C@@H]2C[C@H]([C@H](O2)CO)O
decoy	C41162026	c1cc(ccc1N2CCO[C@H](C2)CN)S(=O)(=O)N
decoy	C42030774	Cc1nnc(n1C(C)C)[C@H](Cc2ccc(c(c2)O)O)N
decoy	C42560713	C[C@H](C(=O)NC)NS(=O)(=O)c1cc(cs1)N
decoy	C43427527	C1C[C@H]2[C@H](C1)OCCN2C(=O)[C@@H](CC(=O)N)N
decoy	C44412843	CNC(=O)[C@@H]1CCCCN1C(=O)C/C(=N/O)/N
decoy	C54497789	CCn1cnnc1[C@@H](Cc2ccc(c(c2)O)O)N
decoy	C15277577	c1cn(c(=S)[nH]c1=O)[C@@H]2[C@H]([C@@H]([C@H](O2)CO)O)O
decoy	C61174571	CC(C)(C(=O)[O-])N(C)C(=O)N[C@H]1CCCC[C@@H]1[NH3+]
decoy	C67677843	Cc1c2c(nc(n1)CNC(=O)[C@@H]3C[C@H](CN3)N)CCCC2
decoy	C72196561	Cc1c(c(c(cc1[N+](=O)[O-])[C@@H](C(=O)[O-])[NH3+])O)C
decoy	C77469741	Cc1c(c2c(cn1)CNCC2)CNC[C@]3(CNCCOC3)O
decoy	C78950072	c1cc(ccc1CN[C@@H]2CCS(=O)(=O)C2)/C(=N\O)/N
decoy	C85858695	C1CCC(CC1)(C(=O)N[C@@]2(CCOC2)C(=O)[O-])[NH3+]
decoy	C85869138	C[C@@H](C(=O)[O-])S(=O)(=O)NC1CCC(CC1)[NH3+]
decoy	C86313945	C[C@H]([C@H](C)Sc1[nH]ccc(=O)n1)C(=O)NN
decoy	C87419441	c1cc(cnc1)S(=O)(=O)Nc2c(c[nH]n2)N
decoy	C87882109	Cc1cnc(nc1N[C@@H]2CCC(=O)N(C2)C)NN
decoy	C87904828	Cc1c(ncnc1NN)N[C@@H]2CCS(=O)(=O)C2
decoy	C88099306	Cc1cnc(nc1N2C[C@H](OC[C@@H]2C)CO)NN
decoy	C88099251	C[C@@H]1CO[C@@H](CN1c2c/c(=N/N)/[nH]cn2)CO
decoy	C89932767	C[C@H]([C@H]1CCCN(C1)[C@@H](C)C(=O)NC(=O)N)O
decoy	C90315548	c1c(c[nH+]cc1[O-])C(=O)N[C@@H]2[C@@H]([C@@H]3[C@@H]2OCC3)N
decoy	C90315887	c1c(cn[nH]1)S(=O)(=O)N[C@@H]2[C@H]([C@@H]3[C@@H]2OCC3)N
decoy	C90318966	c1c[nH]cc1S(=O)(=O)N[C@@H]2[C@H]([C@@H]3[C@@H]2OCCC3)N
decoy	C90366114	C1C[C@@H](C[C@H](C1)[NH3+])C(=O)N[C@@H]2COC[C@@H]2C(=O)[O-]
decoy	C90571947	C[C@@]1(COC[C@H]1NC(=O)[C@@H]2CCC[C@@H]2C[NH3+])C(=O)[O-]
decoy	C90571948	C[C@]1(COC[C@H]1NC(=O)[C@@H]2CCC[C@@H]2C[NH3+])C(=O)[O-]
decoy	C90572300	CC(C)[C@H](C(=O)N[C@@H]1COC[C@@]1(C)C(=O)[O-])[NH3+]
decoy	C90572634	C[C@]1(COC[C@@H]1NC(=O)[C@H](C(C)(C)C)[NH3+])C(=O)[O-]
decoy	C90572681	CC(C)[C@H](C(=O)N[C@@H]1COC[C@]1(C)C(=O)[O-])[NH3+]
decoy	C90599902	C[C@@H]1CCC[C@](C1)(C(=O)[O-])NC(=O)[C@@]2(COC[C@@H]2[NH3+])C
decoy	C90583083	CC(C)NC(=O)CNC(=O)[C@@]1(COC[C@@H]1N)C
decoy	C90583100	CC(C)NC(=O)CNC(=O)[C@]1(COC[C@H]1N)C
decoy	C91356742	C1CC[C@@H]2[C@H](C1)CC[C@@H](N2C(=O)NCC[NH3+])C(=O)[O-]
decoy	C92208666	C[C@@]1(COC[C@@H]1NC(=O)[C@@H]2C[C@@H](C=C2)[NH3+])C(=O)[O-]
decoy	C92781629	C[C@@H](C(=O)NC)NC(=O)[C@@H]1Cc2c(nc[nH]2)CN1
decoy	C92782900	c1[nH]c2c(n1)C[C@H](NC2)C(=O)N[C@H]3CCC(=O)NC3
decoy	C92783315	c1cnc([nH]1)CNC(=O)[C@@H]2Cc3c(nc[nH]3)CN2
decoy	C93072272	C[C@H]([C@@H](C)N1CCNC(=O)C1(C)C)C(=O)NN
decoy	C93349202	Cc1c(cnn1C)C(=O)Nc2c(cn[nH]2)C(=S)N
decoy	C93426070	C1CC(CCC1C[NH3+])C(=O)N[C@H]2COC[C@H]2C(=O)[O-]
decoy	C93430497	C1CC(CCC1CNC(=O)[C@H]2C[C@@H](C[NH2+]2)O)C(=O)[O-]
decoy	C93750643	C1C[C@@H](C[C@](C1)(C(=O)N)N)N2CCS(=O)(=O)CC2
decoy	C95724370	c1cnc(c(c1OC2CC2)S(=O)(=O)N)CN
decoy	C97556155	c1ccc2c(c1)[C@H](CCO2)C[C@H](c3[nH]ncn3)NN
decoy	C98044232	c1cn(c(=S)nc1N)[C@@H]2C[C@@H]([C@@H](O2)CO)O
decoy	C08661876	Cc1ccc(cc1)[C@H]2C[C@H](n3c(cc(n3)C(=O)NCCCn4cc[nH+]c4)N2)C(F)(F)F
decoy	C08978682	Cc1c(sc(n1)NS(=O)(=O)c2ccc(cc2)Cl)C(=O)NCc3ccc[nH+]c3
decoy	C11908885	Cc1c2c(ncnc2sc1C(=O)NCc3cccc[nH+]3)NCc4cccc(c4)OC
decoy	C12495866	CCOC(=O)[C@@]1([C@@H]2[C@@H]([C@H]([NH2+]1)c3ccccc3C)C(=O)N(C2=O)C)Cc4ccc(cc4)O
decoy	C12767179	c1ccc(c(c1)NC(=O)C2CC[NH+](CC2)CC(=O)N(CCC#N)c3cccc(c3)Cl)O
decoy	C13008639	CN1CCCc2c1ccc(c2)[C@H](CNC(=O)C(=O)Nc3cc(ccc3C#N)Cl)[NH+](C)C
decoy	C08963921	CN1CCc2c1ccc(c2)[C@@H](CNC(=O)C(=O)Nc3cc(ccc3C#N)Cl)[NH+](C)C
decoy	C09060445	c1ccc(cc1)[C@H]2C[C@@H](n3c(cc(n3)C(=O)NCCCn4cc[nH+]c4)N2)C(F)(F)F
decoy	C13682980	COc1ccc2c(c1)c(c[nH]2)C[C@@H]3[C@H](c4ccccc4S(=O)(=O)N3Cc5cc[nH+]cc5)O
decoy	C17669660	C1CCc2c(c3c(nc([nH+]c3s2)SCC(=O)N(C4CC4)[C@@H]5CCS(=O)(=O)C5)N)C1
decoy	C20984979	c1ccc2c(c1)CC[NH+](C2)CCNS(=O)(=O)c3ccc(s3)c4ccc(=O)[nH]n4
decoy	C22809722	Cc1ccc(c(c1)C)NC(=O)C(=O)NC[C@H](c2ccc(cc2)N(C)C)N3CC[NH+](CC3)C
decoy	C22785228	C[C@H](c1nc(nc(n1)N(C)C)N)N2CC[NH+](CC2)Cc3ccc(s3)Br
decoy	C23857628	Cc1ccc(c(c1)C)NC(=O)C(=O)NC[C@H](c2ccc3c(c2)CCN3C)[NH+]4CCOCC4
decoy	C25159294	Cn1cc[nH+]c1[C@H](c2ccccc2)NC(=O)[C@@H]3CCCN(C3)C(=O)Nc4ccccc4
decoy	C25290728	c1ccc2c(c1)c(c(s2)C(=O)NCC(=O)NCc3cc[nH+]c(c3)N4CCOCC4)Cl
decoy	C28286560	Cc1cc(n(n1)C2=Nc3c(c4c(s3)CCCC4)[C@H](N2)NCCC[NH+]5CCOCC5)C
decoy	C29087485	CC(C)NS(=O)(=O)c1cccc(c1)C(=O)N[C@@H](c2ccccc2F)c3[nH+]ccn3C
decoy	C30874735	COc1ccccc1C[NH+]2CNC(=NS(=O)(=O)c3ccc(cc3)Br)NC2
decoy	C32933218	CCNS(=O)(=O)c1ccc(cc1)C(=O)Nc2ccc(cc2)Sc3[nH+]ccn3C
decoy	C00866931	c1cc(oc1)[C@@H]2C[C@H](N3C(=[NH+]2)C(=C(N3)C(=O)NC[C@@H]4CCCO4)Cl)C(F)(F)F
decoy	C20722608	Cc1c(nc(s1)NS(=O)(=O)c2ccc(cc2)Cl)C(=O)NCc3cccc[nH+]3
decoy	C35312074	Cc1csc(n1)NC(=O)CSc2[nH+]c3ccccc3n2CC(=O)NC(C)(C)C
decoy	C02690420	COc1ccc(cc1Cl)NC(=O)c2cccc(c2)NC3=[NH+][C@@H]4CS(=O)(=O)C[C@H]4S3
decoy	C09860304	CCOc1ccc(cc1)NC(=O)c2cccc(c2)NC3=[NH+][C@H]4CS(=O)(=O)C[C@H]4S3
decoy	C32503324	Cc1c(c2c(c[nH+]1)CN(CC2)C/C=C/c3ccc(c(c3)OC)O)CNC(=O)c4ccco4
decoy	C18209946	c1ccc(cc1)[C@@H]2C[C@@H](N3C(=[NH+]2)C(=CN3)C(=O)NCCCn4ccnc4)C(F)(F)F
decoy	C38783012	CCCCc1ccc(cc1)C(=O)NCCC(=O)N2CCC3(CC2)[C@H]4C(=NC=N4)CC[NH2+]3
decoy	C40299446	Cc1ccc(c(c1)C)NC(=O)Cn2c3ccccc3[nH+]c2CCNC(=O)[C@H]4CCCO4
decoy	C01889802	CC(=O)Nc1ccc(cc1)C2=Nc3[nH+]c(nn3[C@@H](C2)c4ccc(cc4)Cl)CCCO
decoy	C02667868	CC(=O)Nc1ccc(cc1)C2=Nc3[nH+]c(nn3[C@H](C2)c4cccc(c4)Cl)CCCO
decoy	C57376074	c1cc[nH+]c(c1)CNCC(=O)Nc2cc(ccc2Cl)S(=O)(=O)N3CCCCC3
decoy	C58912364	Cc1cc(c(n1c2cc(cc(c2)Cl)Cl)C)/C=N/NC(=O)C(=O)NCc3cc[nH+]cc3
decoy	C39796125	c1ccc2=[NH+]CC(=c2c1)C3=NN[C@@H](O3)SCC(=O)Nc4c(c5c(s4)CCC5)C#N
decoy	C39930177	c1ccc(cc1)C2=N[C@H](S[C@H]2c3[nH]cc[nH+]3)NC(=O)/C=C/c4ccc5c(c4)OCCO5
decoy	C63385003	C[C@H]1c2ccc(cc2OC(=O)[C@H]1CCC(=O)NCCC3=c4cc(ccc4=[NH+]C3)OC)O
decoy	C63386586	C[C@@H]1c2ccc(cc2OC(=O)[C@@H]1CCC(=O)NCCC3=c4ccc(cc4=[NH+]C3)OC)O
decoy	C63752646	Cc1c(c(n(n1)C)C)CNC(=O)[C@H]2C(=c3ccccc3=[NH+]2)NC(=O)c4ccc(cc4)Cl
decoy	C63752777	Cc1ccc2=[NH+][C@@H](C(=c2c1)NC(=O)c3ccc(cc3)F)C(=O)NCc4c(nn(c4C)C)C
decoy	C64131801	CN(C)S(=O)(=O)Nc1ccc(cc1)N2CCC(CC2)NC[C@H]3C=c4ccccc4=[NH+]3
decoy	C71279057	Cc1ccc(cc1)S(=O)(=O)O[C@H]2[C@H]([C@H]([C@H]3CO[C@@H]2O3)[NH2+][C@@H](C)c4ccccc4)O
decoy	C29414494	Cc1cccc(c1)[C@H](CNC(=O)Cn2c(n[nH]c2=S)c3cccs3)[NH+]4CCOCC4
decoy	C09410332	CC1(CC(CC([NH2+]1)(C)C)NC(=O)C2CCN(CC2)S(=O)(=O)c3ccc(cc3)OC)C
decoy	C83310629	Cc1cc(c(n1c2ccc(c(c2)Cl)Cl)C)/C=N\NC(=O)C(=O)NCc3ccc[nH+]c3
decoy	C96309642	COCC/[NH+]=C\1/[C@]2(CCCN(C2)S(=O)(=O)c3cccs3)Nc4ccccc4N1
decoy	C96980909	CC[NH2+]c1ccc(cc1NCC(=O)N2CCC[C@@H]3[C@@H]2CCCC3)S(=O)(=O)N(C)C
decoy	C97325214	CN([C@@H]1CCCc2c1cccc2)C(=O)C[NH+]3CCN(CC3)c4ccc(cc4)S(=O)(=O)N
decoy	C97325215	CN([C@H]1CCCc2c1cccc2)C(=O)C[NH+]3CCN(CC3)c4ccc(cc4)S(=O)(=O)N
decoy	C98278485	c1cc(cc(c1)Cl)S(=O)(=O)NCC(=O)N[C@@H](c2ccc[nH+]c2)C3CCOCC3
decoy	C98306147	c1cc(c(c(c1)F)S(=O)(=O)NCC(=O)NC[C@@H]2CCCN(C2)c3[nH+]ccs3)F
decoy	C08411251	[H]/N=C\1/C(=C\c2cc(c(c(c2)OC)OC)OC)/C(=O)N=C3N1N=C(S3)Cc4cccs4
decoy	C09189679	Cc1nnc(s1)SCC(=O)Nc2ccccc2N3CCN(CC3)S(=O)(=O)C
decoy	C09260807	C[C@@H](c1nnc(n1C)SCC(=O)N2CCOCC2)NC(=O)c3ccc(cc3)Cl
decoy	C09547282	CNC(=O)[C@@H]1CN(c2ccccc2O1)CC(=O)N(c3ccccc3)[C@@H]4CCS(=O)(=O)C4
decoy	C09685102	Cc1c(c(c(n1C)C)S(=O)(=O)Nc2ccc3c(c2)OCCO3)C(=O)N4CCCCC4
decoy	C12091706	Cc1csc(n1)SCC(=O)N2CCC(CC2)n3c(ccn3)NC(=O)[C@H]4CCOC4
decoy	C11912046	Cc1c2cc(ccc2nc(n1)N3CCC[C@H]3C(=O)NCc4cn5c(n4)sc(n5)C)F
decoy	C11912047	Cc1c2cc(ccc2nc(n1)N3CCC[C@@H]3C(=O)NCc4cn5c(n4)sc(n5)C)F
decoy	C12182423	C[C@@H]1C[C@@H](n2c(cc(n2)[C@H]3CCCCN3C(=O)c4cnc(nc4)OC)N1)C(F)(F)F
decoy	C12258914	Cc1cc(on1)c2cnc(nc2C3CCC(CC3)CNC(=O)c4ccn(c(=O)c4)C)C
decoy	C12274944	CCN1C[C@H](CC1=O)C(=O)NCC2CCC(CC2)c3c(cnc(n3)C)c4cc(no4)C
decoy	C12589773	CC(C)(C)P(=NC(=S)N/N=C/1\CCCC(=O)C1)(N2CCOCC2)N3CCOCC3
decoy	C12664498	COc1cc(cc(c1)OC)NC(=O)[C@H]2[C@H]3C=C[C@@]4([C@H]2C(=O)N(C4)Cc5ccncc5)O3
decoy	C13038451	Cc1nnc(o1)NC(=O)C2CCN(CC2)S(=O)(=O)c3cc(ccc3Cl)Cl
decoy	C15786731	CC(C)Cc1cnc2c(c1SCC(=O)Nc3nccs3)c(=O)n(c(=O)n2C)C
decoy	C19290452	Cn1cc(c2c1cccc2)CN3CCN(CC3)S(=O)(=O)c4cn[nH]c4c5ccncc5
decoy	C19565192	COc1cccc(c1)C[NH+]2CCC[C@@H]2c3nc4c(c(n3)[O-])CCN(C4)S(=O)(=O)C
decoy	C19739617	Cc1c2c(nc(n1)[C@H]3CCCCN3C(=O)CNC(=O)C)N(C(=O)C2)CC4CCCCC4
decoy	C20717335	Cc1nc2ccc(cc2c(=O)n1c3ccc(cc3)C(=O)N[C@H]4CCS(=O)(=O)C4)OCC=C
decoy	C24178316	CNC(=O)CN(C)C(=O)c1cc(ccc1N2CCCC2)S(=O)(=O)N3CCCCC3
decoy	C25306723	c1cc(ccc1[C@@H](CN2CCN(CC2)c3ccc(cn3)S(=O)(=O)N4CCOCC4)O)F
decoy	C25676156	CN([C@H]1CCS(=O)(=O)C1)C(=O)c2ccc(cc2)S(=O)(=O)Nc3ccc(cc3)OC
decoy	C32537160	Cc1cc(c(cc1S(=O)(=O)NCCN2CCOCC2)C)N3CCCCS3(=O)=O
decoy	C32815411	CN(C)S(=O)(=O)c1cccc(c1)C(=O)NC(=O)CSc2c3ccsc3ncn2
decoy	C36593215	Cc1cc(ccc1OC)S(=O)(=O)[C@@H]2CS(=O)(=O)C[C@@H]2NCc3ccc4c(c3)OCO4
decoy	C09435264	CC(C)n1c2c(c3c(s2)COC(C3)(C)C)c(=O)n(c1=O)CC(=O)NC[C@@H]4CCCO4
decoy	C38492173	CCN(CC)C(=O)c1cc(c(=O)n(c1)C)NC(=O)[C@@H]2CC(=O)N(C2)c3ccc(cc3)Cl
decoy	C38531506	COc1ccc(cn1)NC(=O)c2cc(n(n2)[C@H]3CCS(=O)(=O)C3)c4cccs4
decoy	C38532688	Cn1c(nn(c1=O)CCNS(=O)(=O)c2ccc(cc2)Br)c3ccccn3
decoy	C38531308	Cc1c(c(n(n1)[C@H]2CCS(=O)(=O)C2)C)CC(=O)Nc3ccc(cc3)N4CCN(CC4)C
decoy	C38676550	CCn1cc(c(=O)c2c1nc(cc2)C)C(=O)NC[C@@H](c3cccn3C)N4CCN(CC4)C
decoy	C39447927	Cc1cc(nn1C)CNC(=O)c2ccc(c(c2)Cl)OC3CCN(CC3)S(=O)(=O)C
decoy	C40170843	Cc1cc(n(c(=O)n1)[C@H](C)C(=O)Nc2ccc(cc2)S(=O)(=O)N3CCCCC3)C
decoy	C44450979	CN(C)S(=O)(=O)c1ccc(cc1)C(=O)N[C@H]2CCCC[C@H]2N3C(=O)CSC3=O
decoy	C41083865	[H]/N=C\1/C(=C/c2cc(n(c2C)c3cccc(c3)C)C)/C(=O)N=C4N1N=C(S4)S(=O)(=O)CC
decoy	C58009303	COc1ccc(cc1)N([C@@H]2CCS(=O)(=O)C2)S(=O)(=O)c3c[nH]c4c3cccn4
decoy	C36734642	CCn1cnc2c1ccc(c2)NC(=O)[C@H]3[C@H]4C=C[C@@]5([C@@H]3C(=O)N(C5)C[C@@H]6CCCO6)O4
decoy	C09309170	[H]/N=C\1/C(=C\c2cc(n(c2C)c3cc(c(cc3OC)OC)Cl)C)/C(=O)N=C4N1N=C(S4)C
decoy	C15057026	c1cc(oc1)CN\2C(=O)[C@H](S/C2=N\N=C\3/NC(=O)CS3)CC(=O)c4cccs4
decoy	C19077718	C[C@@H](C(=O)N1CC[C@@H](C1)c2nc3c(c(n2)[O-])CC[NH+](C3)C4CCCCC4)N5CCCC5=O
decoy	C72437772	C[C@H](c1ccc(cc1)N2CCOCC2)NC(=O)[C@H]3CCCN(C3)S(=O)(=O)N(C)C
decoy	C77386109	CN(Cc1cnccn1)C(=O)[C@@H]2[C@@H]3C=C[C@]4([C@H]2C(=O)N(C4)c5ccc(cc5)CCO)O3
decoy	C78902862	Cc1nc2cc(ccc2n1[C@@H]3CCS(=O)(=O)C3)C(=O)NC[C@H](C(C)C)N4CCOCC4
decoy	C84012327	Cc1c(c(n(n1)C)C)S(=O)(=O)N[C@H](C)C(=O)N(C)Cc2nc3ccccc3s2
decoy	C02349941	Cc1c(c(=O)n(n1C)c2ccccc2)NC(=O)[C@@H]3CCCN3S(=O)(=O)c4ccccc4
decoy	C95993538	C=CCn1cc(c(n1)NC(=O)[C@@H]2CC(=O)N(C2)c3ccc4c(c3)OCCO4)Br
decoy	C96155041	Cc1nc(cs1)Cn2cc(nc2)c3nc(c4n3cccc4)C(=O)NC[C@H]5CCCO5
decoy	C35911910	Cc1cc(nn1C)c2c(nc3n(c2=O)c(cs3)CC(=O)NCCc4ccccn4)C
decoy	C15312807	Cc1ccc(cc1NC(=O)CCN2C(=O)[C@@H]3CCCC[C@H]3C2=O)S(=O)(=O)N(C)C
decoy	C98287862	c1csc(c1NS(=O)(=O)c2cc3c4c(c2)CCN4C(=O)CC3)c5nc(no5)C6CC6
decoy	C04138764	Cc1cc(c(c(c1)C)NC(=O)CSc2c3c(nc(n2)C)n(c(=O)n(c3=O)C)C)C
decoy	C05222044	COc1ccc(cc1)N2C[C@@H](CC2=O)NS(=O)(=O)c3ccc4c(c3)OCCO4
decoy	C05001482	CC(=O)Nc1ccc(cc1)S(=O)(=O)N2CCC[C@H](C2)c3nnc(n3C)SC
decoy	C02954164	c1cc(sc1)CNC(=O)C2CCN(CC2)S(=O)(=O)N3CCC4(CC3)OCCO4
decoy	C03042408	c1cc2n(c(=O)c1)C[C@H]3C[C@@H]2CN(C3)C(=S)NCC(=O)N4CCC5(CC4)OCCO5
decoy	C09684813	Cc1c(c(c(n1C)C)S(=O)(=O)Nc2ccc3c(c2)OCCO3)C(=O)N4CCCC4
decoy	C11840105	Cc1c(c(on1)C)S(=O)(=O)N2CCc3ccc(cc3C2)NC(=O)[C@H]4CCCO4
decoy	C12772456	C[C@@]12CCC(=O)N1[C@@H](CS2)C(=O)Nc3cc(ccc3OC)S(=O)(=O)N(C)C
decoy	C12847409	C[C@@H](C(=O)N(C)[C@@H]1CCS(=O)(=O)C1)OC(=O)c2ccc3c(c2)NC(=O)CS3
decoy	C12545001	Cn1cc(cc1C(=O)Nc2nc(cs2)c3ccccn3)S(=O)(=O)N4CCCC4
decoy	C12547463	Cn1c2c(c(=O)n(c1=O)C)n(cn2)CC(=O)N[C@H]3CCSc4c3cc(cc4)Cl
decoy	C19696129	Cc1c2c(nc(n1)[C@H]3CCCN(C3)C(=O)CNC(=O)C)N(C(=O)CC2)CC4CCCCC4
decoy	C19707188	CC(=O)N1CCc2c(nc(nc2NC)[C@@H]3CCCN3C(=O)Cc4ccc(cc4)OC)C1
decoy	C19707195	CC(=O)N1CCc2c(c(nc(n2)[C@H]3CCCN3C(=O)Cc4ccc(cc4)OC)NC)C1
decoy	C19710472	CC1CCN(CC1)C(=O)CN2CCC[C@@H](C2)c3nc4c(c(n3)NC)CN(CC4)C(=O)C
decoy	C13655108	CC(C)NC(=O)C(=O)N1CCN(CC1)c2c(c3c(c(n2)c4ccco4)CCC3)C#N
decoy	C03042406	c1cc2n(c(=O)c1)C[C@@H]3C[C@H]2CN(C3)C(=S)NCC(=O)N4CCC5(CC4)OCCO5
decoy	C20860238	CC(=O)N1c2ccc(cc2C[C@@H]1C(=O)NC[C@@H]3CCCO3)S(=O)(=O)N4CCCC4
decoy	C20896182	CC(=O)NC1=NN([C@@H](S1)c2cc(ccc2OS(=O)(=O)C)Br)C(=O)C
decoy	C24562944	c1ccc(cc1)Cn2c3c(cn2)[C@@H](CCC3)NC(=O)C4=CN5CCS(=O)(=O)N=C5C=C4
decoy	C25705794	Cc1c2c(cc(nc2n(n1)[C@@H]3CCS(=O)(=O)C3)C4CC4)C(=O)NCc5ccccn5
decoy	C28104504	COc1ccc2c(c1)sc(n2)NC(=O)[C@@H]3CC(=O)N(C3)[C@@H]4CCS(=O)(=O)C4
decoy	C32506058	Cc1cccc(c1C)N\2[C@@H]3CS(=O)(=O)C[C@H]3S/C2=[NH+]\C(=O)COCC(=O)[O-]
decoy	C36329880	C[C@H]1CN(C[C@@H](O1)C)[C@@H](C)C(=O)Nc2cccc(c2)S(=O)(=O)N3CCOCC3
decoy	C38492527	Cc1ccc(cc1)N2C[C@H](CC2=O)C(=O)Nc3cc(cn(c3=O)C)C(=O)N4CCCC4
decoy	C40170841	Cc1cc(n(c(=O)n1)[C@H](C)C(=O)Nc2ccc(cc2)S(=O)(=O)N3CCCC3)C
decoy	C20207033	[H]/N=C/1\C(=C\c2ccc(cc2)OC)\C(=O)N=C3N1C(=NS3)S(=O)(=O)CC(C)C
decoy	C49698990	CCOC(=O)N1CCC(CC1)/N=C\2/[C@@H](C(=O)C2=O)N3CCC(CC3)[NH+]4CCCCC4
decoy	C19741816	Cc1c2c(nc(n1)[C@@H]3CCCN3C(=O)CNC(=O)C)N(C(=O)CC2)CC4CCCCC4
decoy	C58051664	CC(C)NC(=O)C(=O)N1CCN(CC1)C(=O)/C=C/c2cc3c(c(c2)Cl)OCCO3
decoy	C64491592	CC1=NC(=C([C@@H]1S(=O)(=O)N2CCC(CC2)C(=O)NC3CC3)C(=O)N4CCCCC4)C
decoy	C64491593	CC1=NC(=C([C@H]1S(=O)(=O)N2CCC(CC2)C(=O)NC3CC3)C(=O)N4CCCCC4)C
decoy	C67621710	CN1CCN(CC1)c2ccc(cc2)NC(=O)[C@@H]3CCCN(C3)S(=O)(=O)N(C)C
decoy	C53558609	CS(=O)(=O)c1ccc(cc1)CNC(=O)Cn2cnc3c4ccccc4oc3c2=O
decoy	C50025681	c1cc(ccc1C#N)NCC(=O)N2CCN(CC2)Cc3cc(=O)n4ccsc4n3
decoy	C72337201	Cc1c(nc(nc1N2CCOCC2)C3CCN(CC3)C(=O)Cc4c([nH]nc4C)C)C
decoy	C72372324	Cc1c(sc(n1)C)C(=O)N2CCCC[C@@H]2c3nc4c(c(n3)NC)CN(CC4)C(=O)C
decoy	C72395599	c1nc2n(n1)[C@H](C[C@H](N2)C3CCN(CC3)C(=O)C[C@H]4CCS(=O)(=O)C4)C(F)(F)F
decoy	C72436990	Cc1ccc(cc1N2CCCC2=O)NC(=O)[C@@H]3CCCN(C3)S(=O)(=O)N(C)C
decoy	C90609628	CCOC(=O)[C@H]1CCc2c1nc(s2)NC(=O)[C@H]3Cn4c(=O)c(cnc4SC3)C
decoy	C90704194	Cc1cnc2n(c1=O)C[C@@H](CS2)C(=O)Nc3c(n(n(c3=O)c4ccccc4)C)C
decoy	C94993096	C1CC[C@H]2[C@@H](CC1)SC(=N2)NC(=O)C3=NN(C(=O)CC3)[C@@H]4CCS(=O)(=O)C4
decoy	C95448324	Cc1ccnc(n1)[C@@H](C2CC2)NC(=O)[C@H]3CC(=O)N(C3)c4ccc5c(c4)OCCO5
decoy	C96143802	CC(=O)N1C[C@@H]2[C@](C1)(CCC23CCN(CC3)C(=O)Nc4ccc(cc4)OC)C(=O)N(C)C
decoy	C96460843	[H]/N=C/1\C(=C/c2ccc(cc2)N(C)C)\C(=O)N=C3N1C(=NS3)S(=O)(=O)C(C)C
decoy	C97042733	CC(=O)N[C@H](C1CCCC1)C(=O)N2CCN(CC2)Cc3cc(=O)n4ccsc4n3
decoy	C97060913	C[C@@H](C(=O)Nc1ccc(cc1)N2CCCC2=O)N3CCN(CC3)c4c(cccn4)C#N
decoy	C97263337	Cc1nc(nn1c2ccc(cc2)Cl)C(=O)N3CCC[C@@H]3C(=O)Nc4nccs4
decoy	C98350841	Cc1c(c(n[nH]1)C)S(=O)(=O)N2CCCN(CC2)S(=O)(=O)c3ccc(cc3F)F
decoy	C98349975	c1cc(c(c(c1)F)S(=O)(=O)N2CCCN(CC2)S(=O)(=O)c3cnc[nH]3)F
decoy	C04733147	CN1[C@H]([C@H](c2cc(c(cc2C1=O)OC)OC)C(=O)Nc3cccc(c3)C(F)(F)F)c4cccnc4
decoy	C04732319	C[C@@H]1Cc2cc(cc(c2N1C(=O)C)S(=O)(=O)Nc3ccc(c(c3)OC)OC)Br
decoy	C01335158	c1ccc2c(c1)nc(s2)C3CCN(CC3)S(=O)(=O)c4cccc(c4)S(=O)(=O)NC5CC5
decoy	C08661146	CN1[C@@H]([C@H](c2cc(c(cc2C1=O)OC)OC)C(=O)Nc3cc4ccccc4nc3)c5cccs5
decoy	C09155047	Cc1c(c(n(n1)c2ccccc2)C)CNC(=O)[C@H]3CCCN(C3)S(=O)(=O)c4cccs4
decoy	C02256203	Cc1ccc2nc(c(c(=O)n2c1)/C=C\3/C(=O)N(C(=S)S3)C[C@H]4CCCO4)NCC(C)C
decoy	C09953500	Cc1nc(cs1)c2ccc(cc2)NS(=O)(=O)c3ccc(cc3)S(=O)(=O)N4CCCC4
decoy	C11432594	Cc1cc(n(n1)[C@@H]2CCS(=O)(=O)C2)NC(=O)COc3ccc(cc3Cl)Br
decoy	C11696126	Cc1c2c(cc(nc2n(n1)[C@H]3CCS(=O)(=O)C3)c4ccccc4)C(=O)NCc5cccs5
decoy	C11841973	Cc1c(c2c(cn1)CN(CC2)C(=O)c3csc4c3CCCC4)CNC(=O)c5ccc6c(c5)OCO6
decoy	C12099965	CCc1cc(n(n1)C)C(=O)NCc2c(ncc3c2CCN(C3)C(=O)/C=C/c4ccc(cc4)F)C
decoy	C13571554	Cc1cc(no1)N2[C@@H]([C@H](C(=O)C2=O)C(=O)c3c(c([nH]c3C)C)C)c4cccc(c4)Br
decoy	C14225339	c1cc(ccc1S(=O)(=O)N2CCC[C@@H](C2)C(=O)NCc3ccc4c(c3)OCCO4)Br
decoy	C14671006	Cc1c(c(on1)C)S(=O)(=O)N2CCC[C@H]2C(=O)Nc3cccc(c3)I
decoy	C16715419	C[C@H](C(=O)N[C@H]1CCS(=O)(=O)C1)Sc2nc3c(c4c(s3)CCCC4)c(=O)n2CC=C
decoy	C16945535	Cc1c(sc2c1c(=O)n(c(n2)S[C@H](C)C(=O)N[C@H]3CCS(=O)(=O)C3)C4CCCC4)C
decoy	C20503593	C[NH+]1CCC(CC1)N2C[C@@H]3C[C@H](C2)c4ccc(c(=O)n4C3)[N-]S(=O)(=O)c5ccc(cc5)Cl
decoy	C20613392	CS(=O)(=O)c1ccc2c(c1)sc(n2)NC(=O)CS(=O)(=O)Cc3ccc(cc3)Cl
decoy	C20860466	CC(=O)N1c2ccc(cc2C[C@H]1C(=O)NCc3cccs3)S(=O)(=O)N4CCCCCC4
decoy	C20989847	Cc1c(c(c(n1C)C)S(=O)(=O)Nc2ccc(c(c2)C(F)(F)F)Cl)C(=O)N3CCOCC3
decoy	C21022783	CC(=O)N1c2ccc(cc2C[C@@H]1C(=O)Nc3ccc(cc3F)F)S(=O)(=O)N4CCCCC4
decoy	C21023261	CC(=O)N1c2ccc(cc2C[C@H]1C(=O)NCCc3cccs3)S(=O)(=O)N4CCCCC4
decoy	C21123497	c1cc(sc1)c2nc(co2)CNC(=O)CCn3cnc4ccc(cc4c3=O)Br
decoy	C21129010	C[C@@H](C(=O)N[C@@H]1CCCc2c1cccc2)Sc3nc4cc(ccc4o3)S(=O)(=O)N(C)C
decoy	C22476356	CC(=O)N1CCc2c1ccc(c2)NC(=O)[C@@H]3CCCN3S(=O)(=O)c4ccc(s4)Br
decoy	C25154882	C[C@@H](c1ccc(cc1)S(=O)(=O)C)NC(=O)[C@@H]2CCCN(C2)S(=O)(=O)c3ccc(cc3)Cl
decoy	C25574147	Cc1c(c(n(n1)c2ccccc2)C)CNC(=O)c3c(ccs3)S(=O)(=O)N4CCCCC4
decoy	C33291334	CSc1ccc(cc1)N2C[C@H](CC2=O)c3nnc(o3)NC(=O)c4ccc(cc4)Br
decoy	C33782420	Cc1ccc2nc(c(c(=O)n2c1)/C=C/3\C(=O)N(C(=S)S3)C[C@@H]4CCCO4)NCC(C)C
decoy	C36742093	c1cc(cc(c1)Br)N2C[C@@H](CC2=O)C(=O)Nc3cc(ccc3n4cncn4)Cl
decoy	C15941529	c1cc(ccc1N2CCN(CC2)S(=O)(=O)CCNC(=O)c3ccc(o3)Br)F
decoy	C40034470	C[C@@H]1Cc2cc(ccc2N1C(=O)C)S(=O)(=O)NC[C@@H](c3cccs3)N4CCN(CC4)C
decoy	C40149079	CC(C)c1nn(c(=S)n1C2CC2)CN3CCC(CC3)C(=O)Nc4ccc(cn4)Br
decoy	C40450629	C[C@H]1Cc2cc(c(cc2N1C(=O)C)S(=O)(=O)NCc3ccc4c(c3)OCO4)Br
decoy	C43743050	CC(=O)[C@@H]1[C@H]([C@@]2(c3ccccc3NC2=O)[C@H]4N1c5ccc(cc5C=C4)OC)C(=O)c6ccncc6
decoy	C09725272	C[C@H]1CCCC[C@@H]1NC(=O)c2cn(c3ccc(cc3c2=O)S(=O)(=O)N4CCC(CC4)C)C
decoy	C47156048	CC(=O)N1CCN(CC1)S(=O)(=O)c2cccc(c2)C(=O)Nc3cc(ccc3Cl)C(F)(F)F
decoy	C33771856	[H]/N=C\1/C(=C/c2cc(n(c2C)c3ccc(cc3)OC)C)/C(=O)N=C4N1N=C(S4)Cc5ccccc5
decoy	C46145809	CC(C)S(=O)(=O)c1cc2c(cc1NC(=O)c3ccc(cc3)Br)n(c(=O)n2C)C
decoy	C58240954	Cn1c(nnc1S[C@@H](c2ccccc2)C(=O)c3c[nH]c4c3cccc4)[C@H]5CCS(=O)(=O)C5
decoy	C59087150	c1cc2c(cc1Br)c(cn2CC(=O)N3CCCC3)/C=C(/C#N)\C(=O)NC[C@H]4CCCO4
decoy	C59109223	Cc1cc(ccc1Br)N2C(=O)/C(=C\c3cc(n(c3C)C[C@H]4CCCO4)C)/C(=O)NC2=O
decoy	C09293639	[H]/N=C\1/C(=C\c2cc(n(c2C)c3cc(ccc3OC)Cl)C)/C(=O)N=C4N1N=C(S4)C(F)(F)F
decoy	C65000096	CC1(Cc2c(cn(c(=O)c2C(=O)Nc3cc(ccc3OC)OC)c4ccc(cc4)F)C(=O)C1)C
decoy	C70924639	c1cc(cnc1)S(=O)(=O)N2CCC(CC2)CNS(=O)(=O)c3ccc(cc3)Br
decoy	C00840835	c1cc(ccc1NS(=O)(=O)c2ccc(cc2)Br)S(=O)(=O)N3CCOCC3
decoy	C12604875	CSc1cccc(c1)N2C[C@@H](CC2=O)C(=O)Nc3cccc(c3)S(=O)(=O)N4CCCC4
decoy	C17245754	CN(C)S(=O)(=O)c1cccc(c1)c2c(cn(n2)c3ccccc3)/C=C\4/C(=O)NC(=S)S4
decoy	C01145937	CC1=C([C@@H](C2=C(N1)CCCC2=O)c3cc(c(cc3Br)OC)OC)C(=O)N4CCOCC4
decoy	C33349117	[H]/N=C\1/C(=C/c2cc(c(c(c2)Br)OCc3ccc(cc3)F)OC)/C(=O)N=C4N1N=CS4
decoy	C40366377	CCNC(=O)NC1(CC[NH+](CC1)C)C(=S)N
decoy	C41058856	C[C@H]([C@@H](c1nc([nH]n1)C2CCCCC2)[NH3+])O
decoy	C41727311	c1cc(ccc1n2ccc3c2CCC[C@H]3[NH3+])S(=O)(=O)N
decoy	C48347279	C[C@@H](C(=O)NC(=O)N)[NH+]1CCC(CC1)CO
decoy	C55090373	CNC(=O)CCNC(=O)[C@H]1CCCC[C@@H]1[NH3+]
decoy	C55127464	C[C@H]1[C@@H](CCC[C@@H]1[NH3+])C(=O)NCCNC(=O)C
decoy	C55162951	C[C@@H](C(=O)NC)NC(=O)[C@H]1CCC[C@@H](C1)C[NH3+]
decoy	C55090457	C[C@@H](C(=O)NC)NC(=O)[C@@H]1CCC[C@@H](C1)[NH3+]
decoy	C55090460	C[C@H](C(=O)NC)NC(=O)[C@@H]1CCC[C@@H](C1)[NH3+]
decoy	C61365876	c1csc2c1[C@H](CCC2)NC(=O)CNC(=O)C[NH3+]
decoy	C61812513	CN(CC(=O)N)c1cc[nH+]c(c1)C(=S)N
decoy	C62461355	C1C[C@@H]2[C@H](C1)OCCN2CC[C@@H](C(=O)N)[NH3+]
decoy	C63196091	C[C@H]([C@H]1CCCCN1[C@@H](C)C(=O)NC(=O)NC)[NH3+]
decoy	C70825386	Cc1ccc(n1C)C(=O)NC[C@H]([C@@H](C)O)[NH3+]
decoy	C72198690	CS(=O)(=O)c1ccc(c(c1)[C@@H](CO)[NH3+])O
decoy	C72198724	c1c(cc(c(c1[C@@H](CO)[NH3+])O)[N+](=O)[O-])Cl
decoy	C82963703	C1C[C@@H](C[C@@H](C1)O)NC(=O)[C@@]2(CCOC2)[NH3+]
decoy	C83043593	C[C@H]1CC[C@@H]([C@@H]1C)NC(=O)[C@@H](CC(=O)O)[NH3+]
decoy	C84213132	CC(=O)NCC(=O)N[C@@H]1CCCC[C@H]1C[NH3+]
decoy	C84354721	CCNC(=O)NC(=O)[C@H](C)N1CC(C1)(C)[NH3+]
decoy	C45425565	C1CC[C@@H]2[C@@H](C1)N(CCO2)C[C@@H](C(=O)N)[NH3+]
decoy	C84971948	C[C@@H]1C[C@@H](CC(C1)NC(=O)C(=O)NCC[NH3+])C
decoy	C85372414	Cc1c(c(n[nH]1)C)NC(=O)[C@@H]2COC[C@H]2[NH3+]
decoy	C85373917	C1CCC(C1)(CO)NC(=O)[C@@H]2COC[C@@H]2[NH3+]
decoy	C85394991	C[C@H](C(=O)NC)NC(=O)[C@@]1(COC[C@@H]1[NH3+])C
decoy	C85467013	C[C@@H]([C@@H](CNc1c(cncn1)Br)[NH3+])O
decoy	C86090176	CC(C)NC(=O)CNC(=O)[C@@H]1C[C@@H](C=C1)[NH3+]
decoy	C86125782	CC(C)[C@@H](CO)NC(=O)[C@]1(COC[C@H]1[NH3+])C
decoy	C20374755	c1cc2c(cc1Cl)nc([nH]2)[C@H](Cc3cnc[nH]3)[NH3+]
decoy	C87068478	CC1CCC(CC1)(CNC(=O)[C@H]2C[C@@H](C[NH2+]2)O)O
decoy	C87671340	C1CC(C1)(C[NH3+])C(=O)NC[C@H]2CCC(=O)N2
decoy	C87735694	Cc1cc(nc(n1)C[NH+]2CCC(CC2)O)NN
decoy	C88051612	C1CC(C1)(C(=O)NCC2(CCOCC2)O)[NH3+]
decoy	C89110028	CN([C@@H]1CCC[C@H]1C[NH3+])C(=O)c2c[nH]c(=O)[nH]2
decoy	C89754660	c1cc(c(c(c1)O)O)C[NH2+][C@@H]2CCC(=O)NC2=O
decoy	C90288964	C[C@](CNC(=O)[C@H]1CC12CC[NH2+]CC2)(CO)O
decoy	C90584937	C[C@]1(COC[C@H]1[NH3+])C(=O)N[C@@H]2CCC[C@@H](C2)O
decoy	C91433923	Cc1[nH+]c(cc(n1)N)N2C[C@H]3C[C@@H]([C@@H](C[C@H]3C2)O)O
decoy	C91544465	C1CCNC(=O)[C@H](C1)NC(=O)[C@@H]2CC[C@@H](C2)[NH3+]
decoy	C91720437	c1c[nH+]cc(c1N)[C@@H]([C@@H]2CN3CCC[C@@H]3CO2)N
decoy	C91717122	C[NH+]1CCO[C@@H](C1)[C@@H](c2cc(cnc2N)Cl)N
decoy	C93206411	CNC(=O)CN1CCC(CC1)[NH2+][C@H]2CC[C@H](C2)N
decoy	C93893916	Cc1cc[nH+]c(c1[C@H]([C@@H]2CN(CCN2C)C)N)N
decoy	C93913748	CCN1CCO[C@H](C1)[C@@H](c2cc(c[nH+]c2N)C)N
decoy	C93919173	CCCN1CCO[C@@H](C1)[C@@H](c2cc(cnc2N)C)[NH3+]
decoy	C94260447	c1cc(nc(c1N)N)N2CCn3cc[nH+]c3C2
decoy	C94262832	C[C@@H]([C@@H](c1[nH]c2c(n1)ccc(n2)N(C)C)[NH3+])O
decoy	C94571213	C1C[C@@H](C(=O)NC1)NC(=O)[C@@H]2CC[C@@H](O2)C[NH3+]
decoy	C94571337	C1CC[C@@H]([C@@H](C1)NC(=O)[C@@H]2CC[C@@H](O2)C[NH3+])O
decoy	C95534723	CC(C)[C@H](c1[nH]nc(n1)c2ccc(cc2)O)[NH3+]
decoy	C05461936	CC(=O)N[C@@H]1CCc2c(c(c(c(c2Br)OC)OC)OC)-c3c1cc(=O)c(cc3)OC
decoy	C03310935	c1cc(cc(c1)Cl)NC(=S)N2CCN(CC2)S(=O)(=O)c3ccc4c(c3)OCCO4
decoy	C01214035	Cc1ccc(cc1)N2C(=O)/C(=C/c3cc(c(cc3Br)OC)OC)/C(=O)NC2=O
decoy	C08934060	CSc1ccccc1NC(=O)C2CCN(CC2)S(=O)(=O)c3ccc(cc3)S(=O)(=O)C
decoy	C09170998	CCN(CC(=O)N[C@@H]1CCS(=O)(=O)C1)C(=O)c2cc(nc3c2cccc3)c4cccs4
decoy	C09277043	Cc1nnc(s1)NC(=O)CSc2nc3c(c(=O)n2c4ccc(cc4)F)S[C@H](C3)C
decoy	C09741445	CC(=O)N1c2ccc(cc2C[C@H]1C(=O)Nc3cc(ccc3F)F)S(=O)(=O)N4CCCC4
decoy	C09793330	Cc1nc(cs1)c2cccc(c2)NC(=O)[C@@H]3CCCN3C4=NS(=O)(=O)c5c4cccc5
decoy	C10637139	c1cc(c(cc1Br)Cl)NC(=O)Cn2cc(ccc2=O)S(=O)(=O)N3CCCC3
decoy	C11594540	CS(=O)(=O)N1CCC(CC1)C(=O)OCC(=O)Nc2ccccc2I
decoy	C11782404	CCc1cc(n(n1)C)C(=O)NCc2c(ncc3c2CCN(C3)C(=O)c4cc(cc(c4)C)C)C
decoy	C12926421	c1cc(sc1)/C=C\2/C(=O)N(C(=O)S2)CCNC(=O)[C@@H]3CCCN3C(=O)c4cccs4
decoy	C13719219	Cc1c(c(n[nH]1)C)C(=O)[C@H]2[C@@H](N(C(=O)C2=O)Cc3cccnc3)c4ccc(c(c4)Cl)Cl
decoy	C15595379	CC(C)NS(=O)(=O)c1ccc(cc1)C(=O)N2CCC[C@H]2c3ccc4c(c3)OCCCO4
decoy	C16047977	c1cc(ccc1F)S(=O)(=O)CCC(=O)Nc2nc(cs2)c3ccc4c(c3)OCCO4
decoy	C16650575	COc1ccc(cc1NS(=O)(=O)c2ccc(c(c2)C(=O)N3CCOCC3)SC)Cl
decoy	C17861507	c1cc(sc1)C(=O)NCC(=O)N2CCN(CC2)S(=O)(=O)c3ccc4c(c3)CCCC4
decoy	C19352911	CCn1c(cnc1SCC(=O)N[C@@H]2CCOc3c2cccc3)c4ccc5c(c4)OCCO5
decoy	C19561414	Cc1c(sc2c1c(=O)n(cn2)CC3(CCN(CC3)CC(=O)N4C[C@@H](C[C@H](C4)C)C)O)C
decoy	C20511016	Cc1cc(ccc1Br)NC(=O)[C@@H]2CCCN(C2)S(=O)(=O)N3CCOCC3
decoy	C21529243	C[C@@]1(CN(CC(=O)N1c2ccc(cc2)F)S(=O)(=O)C)C(=O)NCc3ccc(cc3)Cl
decoy	C21871983	C[C@H](CC(=O)Nc1cc(ccc1OC)Cl)S(=O)(=O)c2ccc3c(c2)CCN3C(=O)C
decoy	C22696591	Cc1ccc(s1)S(=O)(=O)N2CCC[C@H](C2)C(=O)Nc3ccccc3N4CCCC4=O
decoy	C24090733	CC[C@@H](c1ccc(cc1)C)NC(=O)c2cc(nc3c2c(nn3[C@@H]4CCS(=O)(=O)C4)C)C5CC5
decoy	C24987544	Cn1c2c(cn1)[C@@H](CCC2)NC(=O)C3CCN(CC3)S(=O)(=O)c4ccccc4C(F)(F)F
decoy	C25000573	c1c(cnc(c1Cl)N2CCN(CC2)C(=O)CSc3[nH]nc(n3)C4CC4)C(F)(F)F
decoy	C31617531	Cc1ccc(cc1)S(=O)(=O)N2CCCN(CC2)C(=O)C[C@H](c3ccc(cc3)Cl)NC(=O)C
decoy	C32902705	CC(=O)Nc1ccc(cc1)/C=C/C(=O)N2CCCN(CC2)S(=O)(=O)c3ccc(cc3)F
decoy	C33077419	CCC(=O)N1CCCc2c1ccc(c2)S(=O)(=O)N3CCC(CC3)C(=O)NCc4cccs4
decoy	C33743318	[H]/N=C\1/C(=C/c2cc(n(c2C)c3cccc(c3)OC)C)/C(=O)N=C4N1N=C(S4)C(F)(F)F
decoy	C15943665	CCCS(=O)(=O)c1nc(c(s1)N2CCC(CC2)O)S(=O)(=O)c3ccc(cc3)Cl
decoy	C32990981	C[C@@]12CCC(=O)N1[C@H](CS2)C(=O)NCCN3C(=O)/C(=C/c4ccccc4Cl)/SC3=O
decoy	C38940139	c1cc(sc1)C2(CCOCC2)CNC(=O)c3ccc(cc3)S(=O)(=O)N4CCOCC4
decoy	C39851390	CCn1c(c(c(c(c1=O)C#N)C)/C=C/2\C(=O)N(C(=S)S2)C)NCc3ccc(cc3)OC
decoy	C39852067	CN1CCN(CC1)NC(=O)c2ccc(cc2)n3c-4c(c(n3)C(F)(F)F)CCc5c4cco5
decoy	C33910938	[H]/N=C\1/C(=C/c2cc(n(c2C)c3ccc(c(c3)Cl)OC)C)/C(=O)N=C4N1N=C(S4)C(F)(F)F
decoy	C16247544	[H]/N=C\1/C(=C/c2ccc(cc2)OC(=O)c3cccs3)/C(=O)N=C4N1N=C(S4)C(F)(F)F
decoy	C36082021	[H]/N=C\1/C(=C\c2ccc(cc2)SC)/C(=O)N=C3N1N=C(S3)Cc4ccc(c(c4)OC)OC
decoy	C33145045	[H]/N=C\1/C(=C/c2ccc(c(c2)OC)O[C@@H](C)c3ccccc3)/C(=O)N=C4N1N=C(S4)C(F)(F)F
decoy	C08919120	[H]/N=C\1/C(=C\c2ccc(c(c2)OC)O[C@H](C)c3ccccc3)/C(=O)N=C4N1N=C(S4)C(F)(F)F
decoy	C20207037	[H]/N=C/1\C(=C\c2ccc(cc2)Br)\C(=O)N=C3N1C(=NS3)S(=O)(=O)CC(C)C
decoy	C31586414	Cc1ccc(cc1)[C@H](CC(=O)N2CCC[C@H](C2)c3nnc4n3cc(cc4)C(F)(F)F)NC(=O)C
decoy	C71892018	c1cc(c(c(c1)Cl)[C@@H](CNC(=O)C2=CC=CN3C2=NS(=O)(=O)CC3)N4CCCC4)F
decoy	C72003459	CC(C)NC(=O)C(=O)N1CCN(CC1)C(=O)c2csc(n2)c3cc(cs3)Br
decoy	C14537515	c1ccc(cc1)n2cc(cn2)CN3CCN4[C@H](C3)C(=O)N[C@H](C4=O)Cc5ccc(cc5)Cl
decoy	C02658425	CN(C)S(=O)(=O)c1ccc(cc1)NC(=O)[C@H]2CCCN(C2)C(=O)c3ccc(cc3)Cl
decoy	C58915306	CN(CC(F)(F)F)C(=O)c1ccc(cc1)NS(=O)(=O)c2ccc3c(c2)OCCCO3
decoy	C15728399	CC(=O)c1ccc(cc1)N2CCN(CC2)S(=O)(=O)c3ccc4c(c3)NC(=O)CCS4
decoy	C96377357	Cc1cccc(c1)c2ccc(cc2)S(=O)(=O)N3CCC(CC3)S(=O)(=O)CC(=O)NC
decoy	C97024944	C[C@@H]1CCc2c(sc(c2C#N)NC(=O)CCN3CCC[C@@H](C3)C(=O)N4CCOCC4)C1
decoy	C00611772	Cc1cc(cc(c1)C(=O)Nc2c(c3c(s2)CCC3)C#N)C
decoy	C06015950	C1CCc2c(c3c(s2)[nH]c(=S)n(c3=O)C4CCCC4)C1
decoy	C08973527	c1cc(ccc1[C@H]2C=C(N=C(C2C#N)S)O)Br
decoy	C16889963	CC(=O)N[C@H]1CC[C@@H]2[C@@]1(CC[C@@H]3[C@@H]2CCC4=CC(=O)CC[C@]34C)C
decoy	C06061924	c1ccc(cc1)[C@@]2(CCc3c(sc4c3c(=S)nc[nH]4)C2)C#N
decoy	C37051514	Cc1cc(ccc1N[C@H]2CCCc3c2cnn3C)Br
decoy	C37051537	Cc1cc(ccc1Br)N[C@@H]2CCCc3c2cnn3C
decoy	C37368067	Cc1ccc(cc1N[C@H]2CCS(=O)(=O)C2)Br
decoy	C37441812	CC(C)n1c2ccc(cc2nc1[C@@H]3CCCN3)Br
decoy	C05024752	CC1(Cc2c(sc3c2c(=S)nc([nH]3)SC)CO1)C
decoy	C40245736	c1cc2c(cc1[C@H](c3ccc(o3)Br)O)CCO2
decoy	C41057630	c1cc(ccc1c2[nH]nc(n2)C3CC3)I
decoy	C41715480	CC1(Cc2c(ccn2c3ccc(c(c3)Cl)C#N)[C@H](C1)O)C
decoy	C43398957	Cc1ccc(c(n1)Nc2ccc(cc2F)Br)C#N
decoy	C15053137	[H]/N=C\1/N(C(=O)/C(=C/c2ccccc2F)/S1)c3cccc(c3)C
decoy	C49601516	C[C@]12CCC[C@@]([C@@H]1CC[C@@]34[C@@H]2CC[C@@H](C3)C(=O)C4)(C)C(=O)O
decoy	C52341782	C[C@H](C1CCCCC1)n2c(=O)c3c(ccs3)[nH]c2=S
decoy	C53169037	Cc1ccc(o1)[C@H](C)n2c3c(ccc(c3F)F)[nH]c2=S
decoy	C53169239	Cc1cc(c(o1)C)[C@H](C)n2c3c(ccc(c3F)F)[nH]c2=S
decoy	C69323532	c1ccc2c(c1)cc(o2)[C@H](c3c(cco3)Br)O
decoy	C70098384	c1cc(c(c(c1)F)F)[C@H](c2cc3c(c(c2)Cl)OCO3)O
decoy	C70164349	c1csc(c1Br)C(=O)NC2(CCCC2)C#N
decoy	C71208819	Cc1c(sc2c1c(=O)n(c(=S)[nH]2)[C@@H]3CCC[C@H]3C)C
decoy	C71208833	C[C@@H]1CCC[C@@H]1n2c(=O)c3c4c(sc3[nH]c2=S)CCCC4
decoy	C71213335	Cc1c(scn1)Cn2c3c(cccc3Cl)[nH]c2=S
decoy	C71413821	Cc1ccncc1N[C@H]2CCOc3c2cc(cc3)Br
decoy	C83869481	C[C@@H]1CS/C(=N\c2cc(ccc2Br)OC)/N1
decoy	C86226662	Cc1c(sc(n1)C)[C@@H](C)N2CC3(CCCCC3)NC[C@@H]2C
decoy	C86611474	c1ccc2c(c1)C[C@@H]([C@H]2Nc3c4ccccc4ncn3)Cl
decoy	C86611656	c1ccc2c(c1)C[C@H]([C@@H]2Nc3c4ccsc4ncn3)Cl
decoy	C87152887	c1cc(c(cc1N[C@]2(CCOC2)C#N)Br)Cl
decoy	C88035406	CN[C@H]1CCCc2c1sc(n2)[C@H]3CCOc4c3cccc4
decoy	C88035891	CN[C@@H]1CCCc2c1nc(s2)[C@H]3CCOc4c3cccc4
decoy	C89248976	Cc1c(c(n(n1)C)C[C@@]2(CCC[C@H]([C@@H]2C)C)O)Br
decoy	C90347746	C[C@@H]1CCS[C@@H](N1)c2cc3c(c(c2)Br)OCO3
decoy	C90782165	c1c(cc(c(c1Nc2c(cncn2)Br)F)F)F
decoy	C90832422	c1c(cncc1Br)O[C@H]2C[C@@H](C23CCCCC3)O
decoy	C91078868	c1cc2c(cc1Br)[C@H](CCC2)N3CCc4c(c[nH]n4)C3
decoy	C91883381	c1ccc2c(c1)C[C@](CO2)(C#N)[C@@H](c3ccc(s3)Cl)O
decoy	C92556585	Cc1cc2c(nc1)n(c(=S)[nH]2)[C@H]3[C@@]4(CC[C@@H](C4)C3(C)C)C
decoy	C93011884	c1ccc2c(c1)[C@@H](CCO2)Nc3nc(cs3)Br
decoy	C93038040	C[C@@H]1[C@@H](S(=O)(=O)c2ccc(cc2[C@@H]1NC)C(C)(C)C)C
decoy	C93037903	Cc1cc2c(cc1C)S(=O)(=O)[C@H]([C@H]([C@@H]2NC3CC3)C)C
decoy	C94386663	c1cc(ccc1[C@@H]([C@H]2CCOC3(C2)CCOCC3)O)Cl
decoy	C94418206	CC1CCC(CC1)([C@@H]2CCOC3(C2)CCSCC3)C(=O)O
decoy	C94723032	Cc1c(c(n(n1)C)Cl)[C@H](c2ccc(c(c2)Cl)Cl)O
decoy	C96008458	C[C@@H](C1CCN(CC1)c2ccc(cc2C#N)Br)O
decoy	C40287019	c1ccc(cc1)c2c3c(sn2)[C@H](CC(=N3)O)c4ccsc4
decoy	C97013037	C[C@H]1CCC[C@H](N1)c2cncn2c3ccc(cc3)Br
decoy	C97362647	c1cc(c(c(c1)F)C#N)n2c3cc(c(cc3[nH]c2=S)Cl)F
decoy	C00039063	COc1c(cnc(c1N)Cl)Cl
decoy	C00394023	Cc1ccc(cc1Cl)S(=O)(=O)N
decoy	C00497331	Cc1nc(c(c(n1)Cl)CC=C)N
decoy	C01577214	C[C@H]1CC[C@@H](C(=O)C1)C(C)(C)NO
decoy	C12650258	c1ccc(cc1)Cn2ccc(c2N)C#N
decoy	C00017831	CC(C)Sc1nnc(s1)N
decoy	C19413611	c1csc2c1c(nc(n2)CCl)N
decoy	C20272895	Cc1c(c(nc(n1)N)Cl)CCCl
decoy	C21964399	Cc1c(c(no1)/C=C/c2ccsc2)N
decoy	C22168863	c1cc2c(cc1[O-])OC[C@@H]2[NH2+]C3CC3
decoy	C26513662	Cn1cc(cn1)[C@@H](c2ccccc2F)N
decoy	C37593666	c1cc(nc2c1cc(cn2)Cl)N
decoy	C37881954	C[C@@H]1CCC[C@H]([C@@H]1C)N[C@@H]2COC[C@@H]2O
decoy	C20037145	C1CCNC(=O)[C@@H](C1)NC2CCCC2
decoy	C39097510	C[C@@H]1CC[C@]2([C@H](C1)O)C(C[C@H](O2)O)(C)C
decoy	C43513248	Cc1c(cccc1O[C@H](C)C#N)N
decoy	C43513249	Cc1cccc(c1N)O[C@@H](C)C#N
decoy	C45236380	Cc1c(cc(c2c1ncs2)C#N)N
decoy	C50123003	Cc1ccc(c(c1OCC#N)C)N
decoy	C50345085	Cc1cnn(c1N)[C@H](C)c2ccsc2
decoy	C51690808	CC[C@@H](C)c1nc(c(c(n1)N)C)C
decoy	C52899972	c1cc(sc1)Cc2ncc(cn2)N
decoy	C69890858	C[C@H]1C[C@H](CCO1)N[C@@H]2CCCC[C@@H]2O
decoy	C70654981	CC1(CCc2c(cc(nn2)N)C1)C
decoy	C72192599	C[C@H]1CCCCN1c2cnc(s2)N
decoy	C75619527	C1[C@@H]2CC3(C[C@@H](C2O)CC1C3)CC(=O)O
decoy	C36874185	CC(C)c1cnc([nH]1)[C@H]2CCCN2
decoy	C80992973	C1CC[C@H](NCC1)C(=O)NC2CCCC2
decoy	C82848528	CCC1CCC(CC1)n2cc(cn2)N
decoy	C83573178	Cc1cccc(c1)[C@H](c2ccn(n2)C)N
decoy	C84007843	Cc1ccc(s1)[C@H](c2cnccn2)N
decoy	C84052513	C[C@H]1CC[C@@H](N(C1)C[C@@](C)(C#N)N)C
decoy	C85436282	Cc1nc2cc(c(cc2s1)OC)N
decoy	C85711200	Cc1c(onc1N)C2C(C2(C)C)(C)C
decoy	C85710048	CC1(C(C1(C)C)c2[nH]nc([nH+]2)[S-])C
decoy	C86351898	C[C@H]1CC[C@@](C1)([C@@H]2CCC[C@@H]2O)C(=O)O
decoy	C86569739	C[C@H](c1ccc(cc1O)N2CCCC2)O
decoy	C86875011	CC1(CCCC[C@H]1N[C@@H]2COC[C@@H]2O)C
decoy	C87040580	C[C@@H]1C[C@H](CN(C1)C(=O)[C@@H](C)C(C)C)N
decoy	C87040583	C[C@H]1C[C@H](CN(C1)C(=O)[C@@H](C)C(C)C)N
decoy	C87282172	c1cc(cc(c1)c2cc(cnc2)C#N)CN
decoy	C87343207	C[C@@H]1CC[C@H](C[C@@H]1C)n2ccnc2CN
decoy	C87564429	Cc1c(nn(c1N)C)C2C[C@H]3C[C@H]3C2
decoy	C87564765	C1C[C@H]([C@H](C1)O)C2(C[C@H]3C[C@H]3C2)C(=O)O
decoy	C88065216	Cc1cc(ccc1N)S(=O)(=O)C(C)C
decoy	C89195396	c1cc(cc2c1ccs2)S(=O)(=O)N
decoy	C89202391	c1cc(n2ccnc2c1Br)N
decoy	C95117723	c1cc(oc1)c2csc(c2C#N)N
decoy	C95737409	c1c(c(cnc1N)Cl)OC2CC2
decoy	C44712768	c1c(cnc2c1c(c[nH]2)Br)O
decoy	C02373182	c1cc(c(cc1Br)Cl)OCC(=O)NNC(=O)c2cnccn2
decoy	C08725342	c1ccc(cc1)n2cncc2C(=O)NNS(=O)(=O)c3ccc4c(c3)CCC4
decoy	C10538878	CC(C)(C)NC(=O)NC(=O)CCN1C(=O)/C(=C/c2cccs2)/SC1=O
decoy	C10536157	Cc1csc(=O)n1CCC(=O)OCc2nc(c3c(c(sc3n2)C)C)N
decoy	C13097717	CNS(=O)(=O)c1ccc(cc1)NC(=O)/C=C/c2ccc3c(c2)OCCCO3
decoy	C00808286	COc1cc(ccc1OCC(=O)N)[C@H]2C3C(=NC4=CCCC(=O)C24)CCCC3=O
decoy	C15983504	CC(C)C(=O)NNC(=O)C1CCN(CC1)S(=O)(=O)c2ccc(cc2)Cl
decoy	C16778628	c1cc(oc1)C(=O)O/N=C(/c2nc(cs2)c3ccc(cc3)Cl)\C(=O)N
decoy	C20208781	Cc1ccc(c(c1)C)OC[C@@H](CNC(=O)C2CCN(CC2)C(=O)N(C)C)O
decoy	C15076074	COc1ccc(c(c1)F)c2c(cn[nH]2)CN3CCc4c(nc[nH]4)[C@@H]3c5ccncc5
decoy	C23431282	Cn1ccnc1[C@H](C2CCN(CC2)Cc3cn[nH]c3c4cc5ccccc5o4)O
decoy	C25295950	C[C@@H](C(=O)Nc1ccc(cc1)NC(=O)c2cc3c(s2)CCC3)n4cncn4
decoy	C29093264	CC(=O)Nc1cccc(c1)C(=O)N[C@H](c2cccc(c2)OC)c3nccn3C
decoy	C38698041	Cc1cc(ccc1N2CCCCC2=O)NS(=O)(=O)c3ccc(cc3)NC(=O)C
decoy	C40823669	Cc1c\2c(oc1C(=O)NCc3cccnc3)CCC/C2=N\NC(=O)c4cccs4
decoy	C41223339	c1cc(c(cc1F)Cl)NC(=O)C(=O)NCCc2nnc3n2CCCCC3
decoy	C06384930	COC(=O)[C@@]1([C@H](C(=O)NC(=S)N1)C#N)CC(=O)c2ccc(c(c2)Cl)Cl
decoy	C53508950	Cc1cccc(c1)n2c(cc(c2C)/C=C(\C#N)/C(=O)NNC(=O)[C@H]3CCCO3)C
decoy	C54200633	CC[C@H](C(=O)Nc1nnc(s1)C)NS(=O)(=O)c2ccc(cc2)Cl
decoy	C21441431	Cc1ccc(cc1NC(=O)C[C@@H](c2ccc(cc2)Cl)NC(=O)C)[N+](=O)[O-]
decoy	C54641243	CCS(=O)(=O)c1ccc(c(c1)NC(=O)c2cc(on2)c3cccs3)O
decoy	C39943131	c1ccc(cc1)C2=NN=C(C2)C(=O)NNC(=O)COc3ccc4c(c3)CCC4
decoy	C63808204	COc1cccc(c1)[C@H]2C=CC(=O)N(N2)CC(=O)NC3=CC4=CC=N[C@@H]4C=C3
decoy	C65171694	C1CCC(CC1)(CSc2c3c(=O)[nH]c(=O)n(c3nc(n2)C4CC4)C5CC5)O
decoy	C65404665	CN(C)c1ccc(cc1)[C@H]2CC(=O)Nc3c2cc(c(c3)OC)NS(=O)(=O)C
decoy	C67044182	Cc1nccn1c2c(cccn2)NC(=O)CNC(=O)c3cc4c(s3)CCCC4
decoy	C67323613	Cc1cccc(c1NC(=O)Cn2c(c(nn2)C(=O)Nc3c(cc(cc3C)C)C)C)C
decoy	C67398547	CCCC1CCC(CC1)NC(=O)/C(=N/c2ccc[nH+]c2N3CCOCC3)/[O-]
decoy	C67473453	CCn1c(c(c(n1)C)CN2CCc3c(nc[nH]3)[C@@H]2c4ccc(c(c4)OC)O)C
decoy	C67687276	CC(=O)NC[C@H]1CCCN(C1)C(=O)NCC2(CCCCC2)N3CCOCC3
decoy	C43456100	c1cn(cn1)CCCNC(=O)Nc2cc3c(cc2Br)OCCO3
decoy	C53485623	Cc1ccc(cc1Cl)n2cnnc2SCC(=O)N3C[C@H](CC[C@H]3C)C(=O)N
decoy	C19501989	CCC[C@]1([C@@H]2[C@@H]([C@@H](N1)c3ccc(cc3)[NH+](C)C)C(=O)N(C2=O)C)C(=O)OC
decoy	C72419926	Cc1c2c(nc(nc2n(n1)C)c3ccncc3)N[C@H](Cc4ccccc4)CO
decoy	C36227595	c1cc(ccc1S(=O)(=O)N2CCN(CC2)CC(=O)c3ccc(c(c3)O)O)Cl
decoy	C82230614	Cc1ccc(c(c1)C)C(=O)NCCNc2cc(nc(n2)C)n3cnc(c3C)C
decoy	C84677861	Cc1c(c(=O)n([nH]1)Cc2ccccc2)C(=O)Nc3nc(cs3)c4cccnc4
decoy	C90594598	CC(=O)c1cccc(c1)S(=O)(=O)NC[C@](C)(c2ccc3c(c2)OCO3)O
decoy	C91636975	CCNC(=O)[C@@H]1C[C@@H](CN1C)NC(=O)c2cc3cc(cc(c3o2)OC)Cl
decoy	C92005424	Cc1ccc(nc1)NC(=O)[C@H]2CCCN(C2)Cc3cn[nH]c3c4cccnc4
decoy	C92356561	C[NH+](C)[C@@H]1CC[C@@H](C1)NC(=O)/C(=N/c2ccc(c(c2)Cl)n3cccn3)/[O-]
decoy	C92424202	CC(C)(C)Oc1cc(ccn1)CNC(=O)C(=O)Nc2cccc3c2ccnc3
decoy	C95530819	Cc1csc2c1ncnc2N3CCC(CC3)[NH2+]CCSc4cn[n-]n4
decoy	C96353222	CC(=O)c1ccc(cc1)S(=O)(=O)NCC#Cc2ccc(cc2)N3CCNC3=O
decoy	C96379606	Cc1ccc(c(c1)CNS(=O)(=O)c2c([nH]c(c2c3nnc(o3)C)C)C)C
decoy	C96379491	Cc1ccc(c(c1)F)NS(=O)(=O)c2c(c([nH]c2C)c3nnc(o3)C4CC4)C
decoy	C97138422	C[C@H]1C[C@](CC(C1)(C)C)(CO)NC(=O)c2cc(cn2C)S(=O)(=O)N3CCCC3
decoy	C97682581	C[C@@H](C(=O)Nc1ccc(c(c1)F)n2cncn2)NC(=O)c3ccc(cc3)Cl
decoy	C97797608	Cc1c(nn(c1NC(=O)NCC2(CC2)Cn3ccnc3C)C)c4ccccc4
decoy	C95473075	CC(C)n1c2c(c(=O)[nH]1)[C@@H](SCC(=N2)O)c3ccc(c(c3)OC)OC(C)C
decoy	C03995727	Cc1ccc(cc1C)N[C@H]2[C@H]([C@@H]([C@@H]([C@@H](O2)C)O)O)O
decoy	C04708431	Cc1cc(c2c(c(sc2n1)/C(=N/N)/C)N)COC
decoy	C14727931	c1cc(ccc1[C@@H]2[C@H]([C@@H](c3ccc(cc3O2)O)O)O)O
decoy	C20550802	Cc1cc(c(cc1C)S(=O)(=O)NC2CCC(CC2)O)N
decoy	C35453213	c1cc(sc1)CNc2cc3c(cc2N)OCC(=O)N3
decoy	C36737811	Cc1ccc(cc1O)C(=O)Nc2ccc(cc2C#N)N
decoy	C36926854	Cc1csc(n1)Sc2ccc(cc2N)S(=O)(=O)N
decoy	C38056408	c1cc(ccc1N)Oc2ccc(cc2)S(=O)(=O)N
decoy	C49149354	Cc1ccc(s1)[C@@H](C)NC(=O)c2c3cc(ccc3[nH]n2)N
decoy	C49979934	Cc1cccc(c1)N(C)c2cc(cc(c2)S(=O)(=O)N)N
decoy	C50003374	CN(c1cccc(c1)F)c2ccc(cc2N)S(=O)(=O)N
decoy	C51089067	Cc1cc(c(c(c1)C)NC(=O)c2cc(c(nc2)NN)Cl)C
decoy	C51730444	C[C@H]1CCN([C@@H](C1)C)c2cc(cc(c2)S(=O)(=O)N)N
decoy	C51988791	CC(C)n1cc(cc1C(=O)N[C@@H]2CCCC[C@@H]2O)N
decoy	C51993855	Cc1cc(ccc1S(=O)(=O)N[C@@H]2CCCC[C@@H]2O)N
decoy	C51998226	c1c(c(cc2c1OCCO2)N[C@@H]3CCCC[C@@H]3O)N
decoy	C62775226	c1cc(c(cc1Br)N)NC(=O)c2cc[nH]n2
decoy	C62775309	c1cc(c(cc1N)C(F)(F)F)NC(=O)c2c[nH]nc2
decoy	C62810675	c1cc(c(cc1Cl)Cl)NC(=O)c2c(c[nH]n2)N
decoy	C80144486	c1cc(c(cc1S(=O)(=O)N[C@@H]2C[C@H]3CC[C@@H]2C3)N)O
decoy	C80143378	Cc1c(c([nH]n1)C(=O)N[C@@H]2[C@@]3(CC[C@@H](C3)C2(C)C)C)N
decoy	C83591172	c1cc(c(cc1F)Cl)S(=O)(=O)N/[NH+]=C(\N)/[S-]
decoy	C85324651	C1CC[C@H]([C@H](C1)C(=O)[O-])NC(=O)[C@@H]2CCC[C@@H](C2)[NH3+]
decoy	C85374783	Cc1cc(cc(c1C)C(=O)[O-])NC(=O)[C@@H]2CCCC[C@@H]2[NH3+]
decoy	C85535952	c1cscc1NC(=O)c2cc(nc(c2)Cl)NN
decoy	C85686297	c1c(c(cc2c1[nH]c(=O)[nH]2)Br)[C@@H]([C@H]3CCCCN3)O
decoy	C86481489	c1cnc([nH]1)CNc2c(cc(cn2)N)Br
decoy	C86490991	c1cc(c(nc1)NCc2c[nH]nc2N)Br
decoy	C87569691	Cc1ccc(cc1NC(=O)c2cc(c(s2)C)C)/C(=N/O)/N
decoy	C87586958	c1ccc(c(c1)Cn2c(nc(n2)N)N)Br
decoy	C87588145	c1cc(c(cc1c2nnc(n2N)N)F)Br
decoy	C87917257	c1cc(c(cc1Cl)Br)NCC(=O)NC(=O)N
decoy	C88130968	c1cc(c(cc1Br)C(=O)[O-])NC(=O)C2(CC2)[NH3+]
decoy	C40369879	C[C@@H](/C(=N\O)/N)NC(=O)c1ccc(s1)Br
decoy	C88835972	CC(C)[C@H]1CCCN1c2ccc(cc2N)S(=O)(=O)N
decoy	C89753346	c1cc(c(cc1N)Br)N[C@H]2CCC(=O)NC2=O
decoy	C90208380	CC1=[NH+][C@H](C(=[NH2+])N1C(C)(C)C)c2c[nH+]cn2C(C)C
decoy	C90781904	c1cc(c(cc1N)CNc2c(cncn2)Br)O
decoy	C90866499	c1cc2c(cc1N)c(c[nH]2)S(=O)(=O)Nc3ccsc3
decoy	C92832398	CC1(C(C1(C)C)NC(=O)C2(CCCC2)/C(=N/O)/N)C
decoy	C93894396	CN[C@@H](c1cc(cnc1N)Cl)[C@@H]2CN(CC[NH+]2C)C
decoy	C94352250	CC1CCC(CC1)(CO)Nc2nc3cc(ccc3o2)N
decoy	C94359834	CC[C@@H]1CCCN1c2cc(cc(c2C)S(=O)(=O)N)N
decoy	C94360473	Cc1c(cc(cc1S(=O)(=O)N[C@H]2CCCC[C@@H]2O)N)F
decoy	C94361056	Cc1ccc(cc1)Oc2cc(cc(c2C)S(=O)(=O)N)N
decoy	C94396217	c1c(c([nH]n1)N)[C@H]([C@H]2CCOC3(C2)CCSCC3)O
decoy	C94612526	C[C@H]1CCN2C(=[NH+][C@@H](C2=[NH2+])c3c[nH+]cn3C(C)C)C1
decoy	C94754129	C1CC[C@H]([C@@H](CC1)[NH3+])C(=O)N[C@@H]2[C@@H]3CC[C@@H](C3)[C@@H]2C(=O)[O-]
decoy	C94754130	C1CC[C@@H]([C@H](CC1)[NH3+])C(=O)N[C@@H]2[C@@H]3CC[C@@H](C3)[C@@H]2C(=O)[O-]
decoy	C95533403	c1ccc(cc1)[C@H](c2[nH]nc(n2)c3cccc(c3)O)N
decoy	C08747375	Cc1c(sc2c1c([nH+]c(n2)CSc3nnc(s3)N)N)C
decoy	C00328516	c1cc(ccc1[C@H]2C(=C(SC(=C2C#N)N)[NH3+])C#N)Br
decoy	C19299997	Cc1cc(c(c(c1C)[C@H]2C(=C(SC(=C2C#N)N)[NH3+])C#N)C)C
decoy	C19597319	c1cc(c(cc1[C@H]2C(=C(SC(=C2C#N)N)[NH3+])C#N)F)F
decoy	C19802752	C[C@H](c1ccccc1)[C@@H]2C(=C(SC(=C2C#N)N)[NH3+])C#N
decoy	C20050047	C[C@H](c1ccc(cc1Cl)Cl)[NH2+]CC(=O)NC(=O)N
decoy	C20406635	c1cc(c(cc1Br)[C@H]2C(=C(SC(=C2C#N)N)[NH3+])C#N)F
decoy	C33284684	c1ccc(c(c1)[C@H]2C(=C(SC(=C2C#N)N)[NH3+])C#N)C(F)(F)F
decoy	C00091262	c1cc(cc(c1)O)[C@H]2c3c(n[nH]c3OC(=C2C#N)[NH3+])c4cccs4
decoy	C35341255	c1c2c(cc(c1N[C@H]3C[NH+]4CCC3CC4)N)NC(=O)CC2
decoy	C36813183	CC(C)NC(=O)CNc1c2cc(ccc2[nH+]cc1N)Br
decoy	C37037117	Cc1c(sc([nH+]1)N)SCC(=O)NC(=O)NC(C)(C)C
decoy	C40708113	CC(C)Nc1c(c([nH+]cn1)Nc2cccc3c2nccc3)N
decoy	C40707004	Cc1cccc2c1nc(s2)Nc3c(c(nc[nH+]3)NC)N
decoy	C40759964	CN(C)Nc1c(c(nc[nH+]1)Nc2ccc(cc2)Br)N
decoy	C40783137	Cc1c(sc(n1)Nc2c(c(nc[nH+]2)NC3CCCC3)N)C
decoy	C42406568	Cc1c(n[nH+]c(c1C(=S)N)N2CCCC[C@H]2C(=O)N)C
decoy	C51091066	c1c[nH+]c(cc1C(=O)/N=c/2\[nH]cc(s2)Br)NN
decoy	C51092166	COc1ccc(cc1NC(=O)c2ccc([nH+]c2)NN)Cl
decoy	C51769867	C[C@H](c1ccc(cc1)S(=O)(=O)N)[NH2+][C@@H]2CCCC[C@@H]2O
decoy	C52094236	c1cscc1[C@H](c2cc3c(cc2Br)[nH]c(=O)[nH]3)[NH3+]
decoy	C52295616	C[C@@H]1C[C@@H]1NS(=O)(=O)c2ccc3c(c2)ccc([nH+]3)NN
decoy	C52838880	CCc1[nH+]c(c(n1N)N)c2cc3c(c(c2)Cl)OCCCO3
decoy	C53716150	C[NH+]1CCC(CC1)(/C(=N/O)/N)NC(=O)C2CCCCCC2
decoy	C63214788	CNS(=O)(=O)c1ccc(cc1)N[C@H]2CCCCC[C@H]2[NH3+]
decoy	C70432987	c1cc2c(cc1[C@@H](c3cc(cnc3N)Cl)[NH3+])nccn2
decoy	C70608420	C[C@H](c1ccc(cc1)Br)[NH2+][C@@H](C)/C(=N/O)/N
decoy	C71323030	c1cc(ccc1NC(=O)NCc2ccc(s2)C#CC[NH3+])F
decoy	C71922407	c1cc(ccc1c2c[nH]c([nH+]2)CNc3cc(nc(n3)N)Cl)F
decoy	C78409157	CC1(CC(CC([NH2+]1)(C)C)NC(=O)N[C@@H]2CCCC[C@@H]2O)C
decoy	C78953481	c1cc(c(cc1Br)F)NCc2cc[nH+]c(c2)/C(=N\O)/N
decoy	C78986127	c1cc(cc(c1)/C(=[NH+]\O)/N)CNc2ccc(cc2Br)F
decoy	C79801016	C1CCC(CC1)(C(=[NH2+])N)NS(=O)(=O)N2CCCCC2
decoy	C85101729	c1cc(c(cc1I)[NH3+])NCc2ccn[nH]2
decoy	C86017952	C[C@H](c1[nH+]c2cc(ccc2n1C[C@@H]3CCCC[C@@H]3O)N)O
decoy	C86733294	c1cc(c(cc1Br)[C@H](c2c[nH+][nH]c2N)O)F
decoy	C87010588	c1c(csc1S(=O)(=O)NCC2(CCCCC2)O)[NH3+]
decoy	C87853560	C[C@@H](c1cccc[nH+]1)Nc2c(cnc(n2)NN)Br
decoy	C87869997	C[C@H](c1ccsc1)Nc2c(c[nH+]c(n2)NN)Br
decoy	C89398218	C[C@H]1CCC[C@](C1)(CO)NC(=O)[C@@H]2CCCC[C@@H]2C[NH3+]
decoy	C89534301	C[C@H]1CCC[C@](C1)(C(=O)NC[C@@H]2CCCC[C@@H]2CO)[NH3+]
decoy	C89534012	c1cc2c(cc1N)[nH+]c(n2C[C@H]3CCCC[C@H]3CO)CO
decoy	C89800315	c1cc2c(cc1Br)/C(=N\NC(=[NH2+])N)/CCCO2
decoy	C90960284	Cc1[nH]nc(n1)c2cccc(c2)NCc3c(ccs3)[NH3+]
decoy	C93592073	C1CC[C@H]2[C@@H](C1)N(CCO2)CC[C@@H]3CCC[C@@]3(C(=O)N)[NH3+]
decoy	C93761833	C[C@@H]1C[C@@H](CC(C1)(C)C)O[C@@H]2CCC[C@@](C2)(C(=O)N)[NH3+]
decoy	C94200105	Cc1cc[nH+]c(c1[C@H](c2c(cc(cn2)Cl)Cl)N)N
decoy	C94360440	Cc1c(cc(cc1S(=O)(=O)N)N)[NH+]2CCC[C@@H](CC2)C
decoy	C94360446	Cc1c(cc(cc1S(=O)(=O)N)N)[NH+](C)CC2CCCC2
decoy	C96810976	Cc1ccc2c(c1F)CC[NH2+][C@H]2c3ccc(c(c3O)O)O
decoy	C01999314	CC[NH2+][C@H](C)[C@@H](c1ccc(c(c1)O)O)O
decoy	C35343655	c1cc([nH+]c2c1cc(cc2)N)NCCCO
decoy	C36779414	CC[C@@H]([C@H](c1ccc(c(c1)OC)O)O)[NH3+]
decoy	C00056653	CC(C)[NH2+]C[C@H](c1ccc(c(c1)O)O)O
decoy	C40674835	CC(C)(C(=O)N)[NH2+][C@@H]1CCCCC[C@@H]1O
decoy	C52046696	c1ccc(cc1)NC(=[NH2+])NC2CCC(CC2)O
decoy	C52838969	C1CCC(CC1)c2c(n(c([nH+]2)C3CC3)N)N
decoy	C53128117	C[C@@H]1CCC[C@](C1)(CO)NC(=O)C[C@@H](C)[NH3+]
decoy	C55132373	C[C@H]1C[C@@H](CC[C@@H]1[NH3+])C(=O)N[C@@H]2CCCC[C@@H]2O
decoy	C55145521	C1C[C@@H](C[C@H](C1)C(=O)NC2CCC(CC2)O)C[NH3+]
decoy	C55086136	C1C[C@H](C[C@@H](C1)[NH3+])C(=O)NC2CCC(CC2)O
decoy	C62707114	Cc1[nH+]c(c(n1N)N)c2cc(c(c(c2)F)F)F
decoy	C69942164	Cc1cc[nH+]c(c1[C@H](c2ccncc2)N)N
decoy	C69943498	c1cc(cnc1)[C@H](c2cc(cnc2N)Cl)[NH3+]
decoy	C70606284	c1csc2c1[C@@H](CCC2)[NH2+]CC/C(=N/O)/N
decoy	C70606980	C[C@@H]1CC[C@@H]([C@@H](C1)C)[NH2+]CC/C(=N/O)/N
decoy	C70645966	c1c[nH+]c([nH]1)CNc2c(cc(cc2F)N)F
decoy	C70890406	C1CCC(C1)(C(=O)NC[C@@H](C2CC2)O)[NH3+]
decoy	C53128059	CC[C@@H](C(=O)N[C@@]1(CCC[C@@H](C1)C)CO)[NH3+]
decoy	C82835504	C[C@@H]1C[C@@H](CC(C1)[NH2+]CC/C(=N/O)/N)C
decoy	C82922142	CC[C@](C)(CO)NC(=O)[C@@H]1CCCC[C@@H]1[NH3+]
decoy	C83464684	CC[C@@](C)(CNC(=O)[C@@H]1CCC[C@@H](C1)[NH3+])O
decoy	C83568026	CC(C)[C@H](C[NH3+])NC(=O)c1cc(c[nH]1)Cl
decoy	C83604256	CC(C)[C@H](C[NH3+])C(=O)N[C@@H]1CCC[C@@H](C1)O
decoy	C83747566	Cc1cccc(c1)C[C@@H](c2c[nH+][nH]c2N)O
decoy	C83836550	C[C@@H]1CCC[C@](C1)(CNC(=O)C2(CC2)[NH3+])O
decoy	C84213215	C1CC[C@H]([C@@H](C1)C[NH3+])NC(=O)NC2CC2
decoy	C84302621	CC(C)(CNC(=O)[C@H]1CCCC[C@@H]1C[NH3+])O
decoy	C84320823	C1CC[C@H]([C@@H](C1)CNC(=O)C2(CC2)[NH3+])CO
decoy	C84449168	C1CCC(C1)(C(=O)NCC2CC(C2)O)[NH3+]
decoy	C84797187	C[C@H]([C@H](CNc1ccc2ccccc2n1)[NH3+])O
decoy	C85359321	C1CC[C@H]([C@H](C1)C(=O)N[C@@H]2CCC[C@@H](C2)O)[NH3+]
decoy	C86124890	CC(C)[C@@H](CO)NC(=O)[C@@H]1CCCC[C@@H]1[NH3+]
decoy	C86659151	Cc1cc([nH+]cc1N)SC[C@H](CO)O
decoy	C86705437	c1cc(ncc1F)[C@@H](c2c[nH+]ccc2N)N
decoy	C86807843	CC[C@@](C)(C(=O)NCC1(CCCCC1)O)[NH3+]
decoy	C86813085	CCC(CC)(C(=O)N[C@H]1CCC[C@@H](C1)O)[NH3+]
decoy	C86904211	C1COC2(CCSCC2)C[C@@H]1[C@@H](C(=O)N)[NH3+]
decoy	C87027330	C1CCC(C1)(CNC(=O)[C@@H]2[C@@H]3CC[C@@H](C3)[C@@H]2[NH3+])O
decoy	C87225507	C[C@@H](CCO)Sc1[nH]c2cc(ccc2[nH+]1)N
decoy	C87285943	c1cc(ncc1Cl)[C@@H](c2c[nH+]ccc2N)N
decoy	C87881656	c1cc(c(cc1F)Cl)C[C@@H](c2c[nH+][nH]c2N)O
decoy	C87881668	c1ccc(c(c1)[C@@H](c2c[nH+][nH]c2N)O)C(F)(F)F
decoy	C88022615	CC[C@H](CC(=[NH2+])N)N1CCC(CC1)(C)O
decoy	C89523651	c1c[nH+]c(cc1N)NC[C@H]2CCCC[C@H]2CO
decoy	C91545214	C1CC[C@@H]([C@@H](C1)CNC(=O)[C@@H]2CC[C@@H](C2)[NH3+])O
decoy	C91545216	C1CC[C@@H]([C@H](C1)CNC(=O)[C@@H]2CC[C@@H](C2)[NH3+])O
decoy	C91648757	Cc1cc(c(nc1)N)[C@@H](C2(CCC(CC2)C)N(C)C)[NH3+]
decoy	C95964062	C1CCC(CC1)N/C(=[NH+]\CC2(CCC2)O)/N
decoy	C97678709	C[C@@H]1CC[C@H]([C@H](C1)C(=O)NC2CCC(CC2)O)[NH3+]
decoy	C02798063	CCn1c(c(cn1)c2ccnc3n2nc(c3)C(=O)Nc4c(c(cc(c4F)F)F)F)C
decoy	C05509398	Cc1cc(c(cc1Cl)OC)NC(=O)[C@@H]2CC(=O)N(C2)c3ccc4c(c3)OCCO4
decoy	C05075786	Cc1ccc(cc1NS(=O)(=O)c2ccc(c(c2)F)OC)N3CCCS3(=O)=O
decoy	C05652332	c1cc(cc(c1)S(=O)(=O)N2CCOCC2)NS(=O)(=O)c3ccc(cc3)Cl
decoy	C02778339	Cc1c(sc2c1c(=O)n(c(n2)C)NC(=O)Cn3c(c(c(n3)C(F)F)Cl)C)C
decoy	C06941564	c1ccc(cc1)S(=O)(=O)Nc2cc(ccc2Cl)S(=O)(=O)N3CCOCC3
decoy	C01346698	Cc1csc(n1)NC(=O)CSc2c3cnn(c3ncn2)c4ccc(cc4)Cl
decoy	C09645715	Cc1cc2c(cc1NS(=O)(=O)c3ccc(s3)Br)n(c(=O)c(=O)n2C)C
decoy	C09659763	CCN1C(=O)/C(=C\c2cc(n(c2C)c3c(c4c(s3)CCCC4)C#N)C)/C(=O)NC1=O
decoy	C10568258	Cc1ccc(cc1)S(=O)(=O)N2CCC(CC2)NC(=O)/C=C/c3c(nn(c3C)C)C
decoy	C09313791	Cc1cc(=O)c(nn1c2ccc(cc2)Cl)C(=O)Nc3nc(cs3)c4cccnc4
decoy	C06077301	C=C1C([C@H]([C@@H]2C(=N1)C[C@@H](CC2=O)c3ccco3)c4cccnc4)C(=O)Nc5ccccn5
decoy	C13571084	c1cc(oc1)CN2C(=O)/C(=C\c3cc4cc5c(cc4nc3O)OCCO5)/SC2=S
decoy	C14462380	CS(=O)(=O)c1ccc2c(c1)sc(n2)NC(=O)/C=C/c3ccc4c(c3)OCCCO4
decoy	C14715985	Cc1nnc(s1)NC(=O)c2ccc(c(c2)S(=O)(=O)N3CCc4c3cccc4)Cl
decoy	C14785720	Cc1cc(ccc1NC(=O)C2CCN(CC2)S(=O)(=O)c3ccc4c(c3)OCCO4)F
decoy	C15466007	Cc1ccc(c(c1)C)N2C[C@@H](CC2=O)C(=O)Nc3nc4ccc(cc4s3)S(=O)(=O)C
decoy	C15727891	Cc1c(c2c(nc(nc2o1)C)N3CCOCC3)C(=O)Nc4ccc(cc4F)Br
decoy	C16663235	Cc1ccc(cc1S(=O)(=O)N[C@H]2CCCc3c2cccc3)N4C(=O)CCS4(=O)=O
decoy	C19448421	CC(C)[NH+]1CCc2c(nc(nc2[O-])[C@@H]3CCCN3S(=O)(=O)c4ccc(cc4)Cl)C1
decoy	C20068966	Cc1nnc2n1N[C@H]([C@@H](S2)C(=O)N3CCCC3)c4ccc(c(c4)Br)OC
decoy	C20602705	Cc1c(cn(n1)C)c2csc(n2)NC(=O)[C@@H]3CC(=NO3)c4c(cccc4Cl)F
decoy	C20927892	Cc1ccc(cc1C)N2C(=O)CN(C[C@]2(C)C(=O)NC3CCCCC3)S(=O)(=O)C
decoy	C21095996	Cn1c(=O)c(nn(c1=O)c2ccc(cc2)Cl)C(=O)Nc3cccc(c3)C(F)(F)F
decoy	C22189142	C[C@H](C(=O)N[C@@H]1CCS(=O)(=O)C1)Sc2c3ccccc3nc(n2)c4ccco4
decoy	C22296759	C[C@@H]1C[C@@H](C[NH+](C1)Cc2csc(n2)/N=C(/c3ccc(nc3)N4CCOCC4)\[O-])C
decoy	C32772398	Cc1cc(n(n1)[C@@H]2CCS(=O)(=O)C2)NC(=O)C3=Cc4cc(ccc4OC3)Br
decoy	C32859557	C[C@]1(C(=O)N(C(=O)N1)Cc2cc3c(cc2Br)OCCO3)c4ccc(cc4)C#N
decoy	C32995850	Cc1ccc(cc1)S(=O)(=O)N2CCC[C@@H]2C(=O)NC[C@@H]3COc4ccccc4O3
decoy	C17090821	C[C@@H]1CCc2c(sc(c2C#N)NC(=O)CN3CCN(CC3)C(=O)[C@H]4CCCO4)C1
decoy	C09698823	Cc1ccc(cc1C)N2C[C@@H](CC2=O)C(=O)Nc3nc4ccc(cc4s3)S(=O)(=O)C
decoy	C38681330	c1cc(ccc1C(=O)Nc2cc3c4c(c2)CC(=O)N4CCC3)S(=O)(=O)N5CCCC5
decoy	C39990656	Cc1c(c(n(n1)c2ccccc2)C)[C@H]3C(=O)NCCN3Cc4cn5cc(ccc5n4)Cl
decoy	C41074358	[H]/N=C\1/C(=C/c2ccc(o2)c3cccc(c3)Cl)/C(=O)N=C4N1N=C(S4)c5ccncc5
decoy	C43742751	COc1ccccc1[C@@H]2c3c(c4ccccc4[nH]3)C[C@H]5N2C(=O)CN(C5=O)C[C@H]6CCCO6
decoy	C44449654	Cc1ccc(cc1C)N2C[C@H](CC2=O)C(=O)N[C@H]3CCCC[C@@H]3N4C(=O)CSC4=O
decoy	C00959408	CCOc1c(cc(cc1Br)[C@H]2C3=C(CCCC3=O)Nc4n2ncn4)OC
decoy	C34805920	[H]/N=C\1/C(=C/c2cc(n(c2C)c3ccc(cc3)F)C)/C(=O)N=C4N1N=C(S4)c5ccco5
decoy	C24375881	Cc1cc2cccc(c2[nH+]c1)S(=O)(=O)[N-]c3ccc(cc3)N4CCCS4(=O)=O
decoy	C63818033	CN1[C@@H]([C@@H](c2ccccc2C1=O)C(=O)NC3=C[C@@H]4C(=CC=N4)C=C3)c5ccc6c(c5)OCO6
decoy	C72066185	Cc1cc(c(o1)C)[C@@]2(C(=O)N(C(=O)N2)Cc3cc4c(cc3Br)OCCO4)C
decoy	C72394464	Cc1ccc2c(c1)CN(CC3(O2)CCN(CC3)CC(=O)NC4CCCC4)S(=O)(=O)C
decoy	C77145441	Cc1ccc(cc1)S(=O)(=O)N2CCc3c(sc(n3)NC(=O)c4ccccn4)C2
decoy	C96088010	Cc1cc(ccn1)NC(=O)c2nc3c(n2C)CCN(C3)c4ccc(cn4)C(F)(F)F
decoy	C95481604	Cc1c2c(n(n1)[C@@H]3CCS(=O)(=O)C3)N=C(C[C@H]2c4cccc(c4)OCC(C)C)O
decoy	C96335385	CN(C)S(=O)(=O)N1CCc2c(sc(n2)NC(=O)Cc3ccccc3Cl)C1
decoy	C96956712	Cc1c(c(on1)C)S(=O)(=O)N2CCC(CC2)C(=O)NC3C4CC5CC(C4)CC3C5
decoy	C97986281	Cc1c(c(n(n1)C)C)/C=C\C(=O)Nc2ccc(cc2)S(=O)(=O)N3CCCCCC3
decoy	C98325025	Cc1ccc(cc1)N2C[C@H](CC2=O)C(=O)NC3CCC(CC3)Oc4ccc(cn4)C#N
decoy	C36370104	CC(=O)c1ccc(cc1)N2C(=O)C[C@@H](C2=O)N3CCc4c5cc(ccc5[nH]c4C3)OC
decoy	C19788612	Cc1ccc2c(c1)c(c([nH]2)C(=O)NCc3csc([nH+]3)N)C
decoy	C00499603	COc1cc(cc(c1)OC)[C@@H]2C(=C(SC(=C2C#N)N)[NH3+])C#N
decoy	C04597236	CC(C)(C)c1c2c([nH]n1)OC(=C([C@H]2c3ccc(cc3)O)C#N)[NH3+]
decoy	C37194139	c1ccc2c(c1)c(nc([nH+]2)CSc3ccc(cc3F)N)N
decoy	C00809914	Cn1c2ccc(cc2[nH+]c1c3ccc4c(c3)sc(n4)N)N
decoy	C43403326	CC(C)(c1nc(on1)CSc2c(cccc2Cl)N)[NH3+]
decoy	C44792947	C[NH+]1CCC[C@H](C1)CNC(=O)C2(CCCCC2)/C(=N/O)/N
decoy	C51089648	c1ccc(c(c1)C(F)(F)F)NC(=O)c2ccc([nH+]c2)NN
decoy	C51126220	c1cc(c(cc1Br)Cl)NC(=O)c2ccc([nH+]c2)NN
decoy	C52094411	c1c(c(cc2c1[nH]c(=O)[nH]2)Br)[C@@H](CCC3CCCC3)[NH3+]
decoy	C52838552	Cc1[nH+]c(c(n1N)N)c2cc3c(c(c2)Br)OCCCO3
decoy	C52838882	CCc1[nH+]c(c(n1N)N)c2cc3c(c(c2)Cl)OCCO3
decoy	C52839080	c1cc(c(cc1c2c(n(c([nH+]2)C3CC3)N)N)Cl)Cl
decoy	C52840000	CC(C)c1[nH+]c(c(n1N)N)c2cc3c(c(c2)Br)OCO3
decoy	C52840022	CC(C)c1[nH+]c(c(n1N)N)c2ccc(c(c2)Br)OC
decoy	C52840007	CC(C)c1[nH+]c(c(n1N)N)c2ccc(cc2F)Br
decoy	C53114208	CC1CCC(CC1)(CO)Nc2ccc(c3c2[nH+]ccc3)N
decoy	C61361004	c1csc2c1[C@H](CCC2)Nc3cc4c(cc3[NH3+])CC(=O)N4
decoy	C68643023	C[C@@H](C[C@@](C)(C(=O)N)N)[NH+]1CCC2(CCCCC2)CC1
decoy	C70608421	C[C@@H](c1ccc(cc1)Br)[NH2+][C@H](C)/C(=N/O)/N
decoy	C71750186	c1ccc2c(c1)c(c[nH]2)c3cc(c(c(n3)N)C#N)c4c[nH]c[nH+]4
decoy	C72236597	c1cc(c(cc1Br)c2nc([nH]n2)CCC[NH3+])O
decoy	C78950522	Cc1ccc(c(c1)Br)NCc2cccc(c2)/C(=[NH+]/O)/N
decoy	C81902043	C[C@H](CS(=O)(=O)C)Nc1cc2c(cc1[NH3+])CCC(=O)N2
decoy	C83869906	C[C@H](/C(=[NH+]/O)/N)Nc1cc(ccc1Br)OC
decoy	C84186101	CC1CCC(CC1)(CO)NC(=O)CC2(CCCCC2)[NH3+]
decoy	C85384774	CCOc1cc(ccc1O)c2[nH+]c([nH]n2)c3ccc(cc3)N
decoy	C86481543	c1c(cnc(c1Br)NCCc2c[nH+]c[nH]2)N
decoy	C87046164	CC1CCC(CC1)(CNc2ccc3cc(ccc3[nH+]2)N)O
decoy	C87464946	c1c(cc(c2c1OCCCO2)Cl)CS/C(=[NH+]\N)/N
decoy	C87627743	CC(C)(C(=O)Nc1ccc(cc1)c2cc[nH]n2)C(C)(C)[NH3+]
decoy	C88162736	C[C@@H](c1ccccc1Br)[NH2+][C@H](C)/C(=N/O)/N
decoy	C88331798	Cc1c(c([nH][nH+]1)N)C(=O)Nc2cc(ccc2Br)OC
decoy	C88714701	c1cc(cc(c1)C(F)(F)F)Cc2ncc(c(n2)N)C[NH3+]
decoy	C89172998	c1cc(ccc1O[C@@H]2CCCC[C@@H]2C[NH3+])S(=O)(=O)N
decoy	C89170645	Cc1ccc2c(c(sc2[nH+]1)C(=O)NC[C@@H]3CCC[C@H]3O)N
decoy	C89398197	CC1CCC(CC1)(CO)NC(=O)[C@@H]2CCCC[C@@H]2C[NH3+]
decoy	C89482253	CC1(CCC(CC1)(CNC(=O)[C@@H]2CCC[C@@H]2C[NH3+])O)C
decoy	C90960283	c1cc(ccc1NCc2c(ccs2)[NH3+])n3cc[nH]c3=O
decoy	C93146353	C[C@@H](C[NH3+])c1[nH]c(=O)c(c([nH+]1)[O-])c2ccc(cc2)Br
decoy	C93214065	CS(=O)(=O)Nc1ccccc1N[C@H]2CCC[C@H](C2)[NH3+]
decoy	C93213333	c1cc(ccc1N[C@@H]2CCC[C@@H](C2)[NH3+])Sc3nc[nH]n3
decoy	C94238681	CC1(CCC(CC1)(CNC(=O)[C@@](C)(C(F)(F)F)[NH3+])O)C
decoy	C94360304	Cc1c(cc(cc1S(=O)(=O)N)N)[NH+]2CCC(CC2)(C)C
decoy	C94536723	Cc1cc(sc1C#CC[NH3+])C(=O)N[C@H]2CCCC[C@H]2O
decoy	C94680535	Cc1cc(cc(c1OCc2ccc(cc2)O)C)/C(=[NH+]/O)/N
decoy	C94754368	C1CCCC(CC1)(CNC(=O)[C@H]2CCCCC[C@H]2[NH3+])O
decoy	C95533512	COc1cccc(c1)[C@@H](c2[nH]nc(n2)c3ccccc3O)[NH3+]
decoy	C95533958	c1cc(ccc1c2nc([nH]n2)[C@@H](c3ccc(cc3)Cl)[NH3+])O
decoy	C97146501	Cc1c(c(n([nH+]1)C(C)C)NCC2(CCC(CC2)(C)C)O)N
decoy	C20566715	CC(C)Oc1ccc(cc1OC)[C@@H]2C(=C(SC(=C2C#N)N)[NH3+])C#N
decoy	C35358302	CCC(C)(C)NS(=O)(=O)c1ccc2c(c1)ccc([nH+]2)NN
decoy	C35358747	c1cc([nH+]c2c1cc(cc2)S(=O)(=O)NCC3CCC3)NN
decoy	C36285637	c1cc(sc1C[NH3+])c2csc(n2)NS(=O)(=O)c3cc[nH]c3
decoy	C37806653	C[C@@H](c1ccc(cc1Cl)Cl)N(C)C(=O)[C@H](CC(=O)N)[NH3+]
decoy	C03782517	c1cc(c(c2c1[C@@H](O[C@@H](C2)C34CC5CC(C3)CC(C5)C4)C[NH3+])O)O
decoy	C38050897	c1cc(ccc1N[C@H]2CCCC[C@H]2[NH3+])S(=O)(=O)NC3CC3
decoy	C40686841	Cc1ccc(c(c1)Nc2c(c(nc[nH+]2)NC[C@@H]3CCCO3)N)C
decoy	C40686748	c1cc(cnc1)CNc2c(c([nH+]cn2)NC3CCCCCC3)N
decoy	C40759727	c1cc(cnc1)Nc2c(c(nc[nH+]2)NCc3ccc(cc3)Cl)N
decoy	C40759966	CN(C)Nc1c(c([nH+]cn1)Nc2ccc(cc2)I)N
decoy	C54686217	COc1cc(cc(c1O)Br)[C@@H]([C@@H](Cc2ccccc2)[NH3+])O
decoy	C54686226	COc1cc(cc(c1O)Br)[C@H]([C@H](Cc2ccccc2)[NH3+])O
decoy	C33494315	COc1cc(cc(c1OC)Br)Cc2c[nH+]c(nc2N)N
decoy	C08692936	Cc1c(c(c(cn1)CO)/C=[NH+]/[NH+]=C(\Nc2ccc(cc2)F)/[S-])O
decoy	C70404695	Cc1cc(c(nc1)N)[C@H](c2cc(c(c(c2)Cl)OC)OC)[NH3+]
decoy	C70402950	Cc1ccnc(c1[C@H](c2cc(c(c(c2)Cl)OC)OC)[NH3+])N
decoy	C70604980	C[C@@H](/C(=[NH+]/O)/N)Nc1ccc(cc1)I
decoy	C70605011	C[C@H](/C(=[NH+]/O)/N)Nc1ccccc1I
decoy	C70606362	c1cc(c(cc1Br)NCCC/C(=[NH+]\O)/N)Cl
decoy	C71220184	CC(C)c1cccc(c1)NS(=O)(=O)c2c[nH+]ccc2NN
decoy	C71320746	c1cc(ccc1CC(=O)NCc2ccc(s2)Br)/C(=[NH+]\O)/N
decoy	C53450778	Cn1c2ccc(cc2[nH+]c1CSc3nc(cc(n3)N)N)Cl
decoy	C78951173	COc1ccc(cc1Cl)NCc2ccc(cc2)/C(=[NH+]/O)/N
decoy	C79002242	C[C@@H](c1cccc(c1)Br)[NH2+]Cc2cccc(c2)/C(=N/O)/N
decoy	C79009178	C[C@@H](c1ccc(cc1)Cl)[NH2+]Cc2cccnc2/C(=N/O)/N
decoy	C78987187	c1cc(cc(c1)/C(=[NH+]\O)/N)CNc2ccc(cc2Cl)Br
decoy	C78997499	c1cc(c(cc1Br)NCc2cc[nH+]c(c2)/C(=N\O)/N)Cl
decoy	C79041506	COc1ccc(cc1NCc2ccc(cc2)/C(=[NH+]/O)/N)Br
decoy	C79786519	C1CCCC(CCC1)(C(=[NH2+])N)NS(=O)(=O)C2CCOCC2
decoy	C79787221	C[C@@H]1CCCCN1S(=O)(=O)NC2(CCCCCC2)C(=[NH2+])N
decoy	C80738129	C[C@@H]([C@@H](CNS(=O)(=O)c1c(cc(cc1Cl)Cl)Cl)[NH3+])O
decoy	C85110778	c1cc(c(cc1N)I)NCc2[nH]cc[nH+]2
decoy	C85108329	COC[C@@H](CNc1cc(c(cc1[NH3+])I)F)O
decoy	C87867968	C[NH+]1CCCC[C@H]1CNc2c(cnc(n2)NN)Br
decoy	C87896068	c1csc(c1Br)CNc2c(c[nH+]c(n2)NN)F
decoy	C87904750	c1ccc(c(c1)CNc2c(c[nH+]c(n2)NN)Br)Cl
decoy	C87905307	c1cc(cc(c1)F)CNc2c(c[nH+]c(n2)NN)Br
decoy	C88331355	COc1ccc(cc1Br)NCc2ccc(cc2)/C(=[NH+]/O)/N
decoy	C88640724	CCCNC(=O)CNC(=O)c1c(c2ccc([nH+]c2s1)C)N
decoy	C89143432	c1cc(ccc1N[C@H]2CCCC[C@@H]2C[NH3+])Sc3nc[nH]n3
decoy	C89148881	CS(=O)(=O)Nc1ccc(c(c1)N[C@H]2CCC[C@@H]2C[NH3+])Cl
decoy	C89933240	C[C@@H]([C@@H]1CCC[NH+](C1)CC(=O)Nc2c(c3c(s2)CCCC3)C(=O)N)O
decoy	C91428170	c1cc2c(cc1Br)c(c(c[nH+]2)N)NC3CC(C3)O
decoy	C93436418	Cc1ccc(c(c1)Br)S(=O)(=O)NCc2c[nH+][nH]c2N
decoy	C94360042	Cc1c(cc(cc1S(=O)(=O)N)N)[NH+](C)[C@H]2CCCC[C@@H]2C
decoy	C94924970	Cc1ccc(c(c1)N[NH3+])C(=O)NCc2cc(cs2)Br
decoy	C97400753	CCCNC(=O)CNc1cc(c(cc1[NH3+])I)F
decoy	C97402001	c1c(c(cc(c1I)F)NCCc2[nH]ncn2)[NH3+]
decoy	C97436288	C[C@@H](CCO)CNc1c2cc(ccc2[nH+]cc1N)Br
decoy	C00328514	c1cc(ccc1[C@@H]2C(=C(SC(=C2C#N)N)[NH3+])C#N)F
decoy	C35599886	CC[C@H](CO)Nc1ccc2cc(ccc2[nH+]1)N
decoy	C00056652	CC(C)[NH2+]C[C@@H](c1ccc(c(c1)O)O)O
decoy	C03787668	c1ccc(cc1)[C@@H]2Cc3c(ccc(c3O)O)[C@@H](O2)C[NH3+]
decoy	C41043487	C1CC[C@H]2[C@H](C1)C[C@@H](N2)C(=O)NCCC[NH3+]
decoy	C52009648	C1CCC(CC1)(C(=O)N[C@H]2CCCC[C@@H]2O)[NH3+]
decoy	C52838437	Cc1[nH+]c(c(n1N)N)c2c(cccc2Cl)F
decoy	C53072060	C[C@](C1CC1)(C(=O)NC2(CCCC2)CO)[NH3+]
decoy	C06299076	C[C@H](c1[nH]c2cc(cc(c2[nH+]1)Br)N)O
decoy	C55132454	C1CC[C@@H]([C@H](C1)NC(=O)C[C@@H]2CCC[C@@H](C2)[NH3+])O
decoy	C70606289	C[C@H](/C(=N/O)/N)[NH2+][C@@H]1CCCc2c1ccs2
decoy	C70606983	C[C@H]1CC[C@H]([C@@H](C1)C)[NH2+]CC/C(=N/O)/N
decoy	C70606353	C[C@H](c1ccsc1)[NH2+][C@H](C)/C(=N/O)/N
decoy	C70620119	CC(C)(CO)NC(=O)[C@H]1[C@@H]2CC[C@@H](C2)[C@@H]1[NH3+]
decoy	C70648124	C[C@H]([C@H](CNc1ccc(cn1)Cl)[NH3+])O
decoy	C70671119	CCC1CCC(CC1)(C[NH3+])NC(=O)NCC
decoy	C70904069	C[C@H]1CCC[C@@](C1)(C(=O)N[C@@H](C)CO)[NH3+]
decoy	C71187495	C[C@H](CO)Nc1c(cc2c(n1)CCCC2)C[NH3+]
decoy	C71323013	CC(C)NC(=O)NCc1cc(cs1)C#CC[NH3+]
decoy	C77032225	CCC[NH2+][C@@H]1CCc2c(sc(n2)N)[C@H]1O
decoy	C79535839	C1C[C@H]2C[C@@H]1[C@@H]([C@H]2[NH3+])C(=O)NC[C@H](C3CC3)O
decoy	C80913001	C[C@H]1CCC[C@](C1)(C(=O)N[C@@H]2CCC[C@@H](C2)O)[NH3+]
decoy	C82771938	CC(C)(CC(=O)N[C@H]1CCC[C@H](C1)O)[NH3+]
decoy	C82991114	c1cc([nH+]cc1NC[C@H]2CCCC[C@H]2O)N
decoy	C83386212	C[C@H](CNC(=O)[C@@H]1CCCC[C@@H]1[NH3+])CO
decoy	C83465119	C[C@@](C1CC1)(C(=O)NCC2(CCCC2)O)[NH3+]
decoy	C83470067	CC1CCC(CC1)(CNC(=O)C[C@H](C)[NH3+])O
decoy	C83590070	c1cc(ncc1CS/C(=[NH+]\N)/N)Cl
decoy	C83633648	Cc1cc(sc1C)C[NH2+][C@@H](C)/C(=N/O)/N
decoy	C83690759	c1cc2c(c(c1)O)CC[C@H]2[NH2+]C(CO)CO
decoy	C84175838	c1cc(c(cc1C[NH3+])S(=O)(=O)N)Br
decoy	C84213238	CCCNC(=O)N[C@@H]1CCCC[C@H]1C[NH3+]
decoy	C84216851	C1CC[C@@H]([C@@H](C1)CN)[NH2+][C@@H]2CCC(=O)NC2
decoy	C84301851	C[C@@H](CNC(=O)[C@H]1CCCC[C@@H]1C[NH3+])O
decoy	C84316995	C1C[C@@H]([C@@H](C1)CNC(=O)NC2CC2)C[NH3+]
decoy	C84320840	C[C@@H](C(=O)NC[C@@H]1CCCC[C@H]1CO)[NH3+]
decoy	C84313940	c1cc([nH+]cc1N)NC[C@@H]2CCC[C@@H]2CO
decoy	C84449374	C1CC[C@@H]([C@@H](C1)C(=O)NCC2CC(C2)O)[NH3+]
decoy	C84997406	C[C@](CC[NH2+]C)(c1cc(cnc1N)Cl)O
decoy	C85986926	C1CC[C@H]([C@H](C1)CNC(=O)C2(CCCC2)[NH3+])O
decoy	C86917581	C1CC2(C1)C[C@H](CCO2)S/C(=[NH+]\N)/N
decoy	C87027429	C1CC[C@@H]([C@@H](C1)C(=O)NCC2(CCCC2)O)[NH3+]
decoy	C87281666	c1cc(c(nc1)N)[C@H](c2cc(cnc2)Br)[NH3+]
decoy	C87573866	Cc1cc[nH+]c(c1[C@@H](c2cncs2)N)N
decoy	C87589675	Cc1cc(c([nH+]c1)N)[C@H](c2cscn2)N
decoy	C88051025	C1CCC(C1)(CO)NC(=O)C2(CCC2)[NH3+]
decoy	C89169943	C1CC[C@@H]([C@@H](C1)C(=O)NC[C@@H]2CCC[C@@H]2O)[NH3+]
decoy	C91546957	C[C@H]1CCC[C@](C1)(CNC(=O)[C@@H]2CC[C@@H](C2)[NH3+])O
decoy	C91568086	CC(C)([C@H](c1cccnc1N)N)[NH+]2CCCCCC2
decoy	C94843547	Cc1cc(c(nc1)N)[C@@H](c2ccc(cn2)Cl)[NH3+]
decoy	C04730610	CC(C)(C)CSC1=C(C2(CCCCC2)C(=C(N1)[NH3+])C#N)C#N
decoy	C34798072	Cc1ccc(cc1)[C@@H]2C/C(=N/O)/[C@H]([C@@H]([NH2+]2)c3ccc(cc3)C)O
decoy	C36264948	Cc1cc(c(c(c1Cl)S(=O)(=O)N[C@@H]2C[C@H]2[NH3+])C)Cl
decoy	C37164445	COc1cc(cc(c1O)Br)C[NH2+][C@@H]2CCC[C@H](C2)O
decoy	C37164448	COc1cc(cc(c1O)Br)C[NH2+][C@H]2CCC[C@H](C2)O
decoy	C37552974	c1cc(cc(c1)NS(=O)(=O)c2cccc(c2)Cl)C#CC[NH3+]
decoy	C44731423	Cc1cc([nH+]c(c1C(=S)N)N[C@H](C)c2cc(oc2C)C)C
decoy	C53735883	C[C@H](c1[nH+]c2cc(ccc2n1c3cccc(c3Cl)Cl)N)O
decoy	C53735898	C[C@H](c1[nH+]c2cc(ccc2n1c3cccc(c3F)Cl)N)O
decoy	C53735963	C[C@H](c1[nH+]c2cc(ccc2n1c3ccc(c(c3)Cl)Cl)N)O
decoy	C53736458	c1cc2c(cc1N)[nH+]c(n2c3cc(ccc3F)Br)CO
decoy	C53737381	C[C@@H](c1[nH+]c2cc(ccc2n1c3ccc(c(c3)F)Cl)N)O
decoy	C54685668	c1ccc(cc1)C[C@H]([C@@H](c2cc3c(c(c2)Cl)OCO3)O)[NH3+]
decoy	C59950388	CN(Cc1ccc(s1)Br)c2ccc(cc2)/C(=[NH+]/O)/N
decoy	C61855893	Cc1ccccc1CN(C)c2ccc(c(c2)Cl)/C(=[NH+]/O)/N
decoy	C62794409	Cc1ccc(cc1)CN(C)c2ccc(cc2Cl)/C(=[NH+]/O)/N
decoy	C63213669	c1cc(ccc1/C=C/S(=O)(=O)N[C@H]2CCCCC[C@@H]2[NH3+])Cl
decoy	C68617675	C[C@@H]1CC[C@@H]([C@@H](C1)[NH2+][C@@H](C)c2ccc(cc2)S(=O)(=O)N)C
decoy	C68762480	c1cc(c(cc1Br)Cl)OCc2ccnc(c2)C(=[NH2+])N
decoy	C83731967	C[C@H](CS(=O)(=O)C)Nc1cc(ccc1[NH3+])Br
decoy	C84983992	C[C@@H]1CC[C@@H](C[C@@H]1C)[NH2+][C@@H](C)c2ccc(cc2)S(=O)(=O)N
decoy	C85110318	Cc1cc(no1)CNc2ccc(cc2I)[NH3+]
decoy	C87760551	CN(Cc1cc(ccc1Cl)Cl)c2cccc(c2)/C(=[NH+]/O)/N
decoy	C88643438	Cc1cc([nH+]c2c1c(c(s2)C(=O)NCc3ccsc3)N)C
decoy	C89107802	c1cc(sc1S(=O)(=O)N[C@@H]2CCCC[C@@H]2C[NH3+])Cl
decoy	C89148469	c1c(c(cc2c1OCCO2)Br)N[C@H]3CCC[C@@H]3C[NH3+]
decoy	C89532621	Cc1c(sc2c1c(ncn2)NC[C@H]3CCCC[C@@H]3C[NH3+])C
decoy	C90781982	C[C@@H](c1cccc(c1)N)Nc2c(c[nH+]cn2)I
decoy	C91550071	CCn1c(c(c([nH+]1)C)N)NCc2ccccc2Br
decoy	C92325360	Cc1c(c(on1)C)[C@H](C)Nc2cc(ccc2[NH3+])Br
decoy	C94093227	c1cc2c(cc1[NH3+])CC[C@@H]2Nc3ncc(cn3)Br
decoy	C94231030	Cc1cc(c(cc1Cl)OC)NC(=O)[C@@](C)(C(F)(F)F)[NH3+]
decoy	C97515745	CC1CCC(CC1)[C@@H](c2c(cnn2C(C)C)Br)N[NH3+]
decoy	C97530925	c1ccc2c(c1)cc(o2)[C@H](Cc3cc(cnc3)Br)N[NH3+]
decoy	C97555964	c1ccc2c(c1)OC[C@@H](O2)[C@@H](Cc3ccc(s3)Cl)N[NH3+]
decoy	C97588730	c1coc(c1Br)[C@@H](C2(CCCC2)[NH+]3CCCCC3)NN
decoy	C97614594	c1cc(c(cc1[C@H](Cc2cn3ccsc3n2)N[NH3+])Cl)Cl
decoy	C97644605	Cc1cc(ccc1[C@@H](c2c(cccn2)Br)N[NH3+])OC
decoy	C97644606	Cc1cc(ccc1[C@H](c2c(cccn2)Br)N[NH3+])OC
decoy	C97644438	Cc1ccc(c(c1)[C@H](c2c(cccn2)Br)[NH2+]N)OC
decoy	C97644606	Cc1cc(ccc1[C@H](c2c(cccn2)Br)[NH2+]N)OC
decoy	C97671605	Cc1cc(cc(c1Br)C)[C@@H](Cc2ccn(n2)C)[NH2+]N
decoy	C97687738	c1cc(c2c(c1)nccn2)[C@@H](Cc3ccc(cc3)Br)N[NH3+]
decoy	C97749355	Cc1cc(c(c(c1)C)[C@@H](Cc2c(c(nn2C)C)Cl)N[NH3+])C
decoy	C97767172	c1cc(oc1[C@H]([C@H]2CCOC3(C2)CCCC3)N[NH3+])Br
decoy	C97781021	Cc1c(c(n(n1)C)Cl)C[C@H](c2cccc(c2Cl)Cl)N[NH3+]
decoy	C97781023	Cc1c(c(n(n1)C)Cl)C[C@H](c2cc(ccc2Cl)Cl)N[NH3+]
decoy	C97786669	CC(C)n1c(c(cn1)Br)[C@@H](C2C(C2(C)C)(C)C)N[NH3+]
decoy	C97788700	Cc1ccc2c(c1)cc(o2)[C@@H](c3ccc(o3)Br)N[NH3+]
decoy	C97789790	Cn1c(c(cn1)Cl)[C@@H]([C@H]2CCC[C@@H](C2)C(F)(F)F)N[NH3+]
decoy	C12534215	Cc1nnc(s1)SCc2[nH+]c3ccccc3c(n2)N
decoy	C16428101	c1cc(ccc1N2CC[NH+](CC2)[C@H]\3[C@H]4CC[C@H](C4)/C3=N\O)O
decoy	C19291579	Cn1cc[nH+]c1c2c(cnc(n2)N)c3cccc(c3)Cl
decoy	C34954498	CC[C@@H]1[C@@H]2C[NH+](CC=C2C(=C(C1(C#N)C#N)N)C#N)CC
decoy	C34954505	CCC[C@H]1[C@H]2C[NH+](CC=C2C(=C(C1(C#N)C#N)N)C#N)CC
decoy	C37055569	Cc1ccc(c(c1C)S(=O)(=O)N(C)C2CC[NH+](CC2)C)N
decoy	C37673200	c1ccc(c(c1)C#N)N2CCN(CC2)c3ccc(c[nH+]3)N
decoy	C00521212	c1ccc(cc1)[C@@H]2C(C(=C(N2c3ccccc3)[NH3+])C#N)(C#N)C#N
decoy	C01390263	c1ccc2c(c1)[nH+]cn2c3ccc(cc3)c4ccnc(n4)N
decoy	C40290483	Cc1cc2c(cc1C)n(cn2)c3c(c(c(nn3)C)C)C[NH3+]
decoy	C40723425	C[C@@]12C[C@@H](CC(C1)(C)C)N(C2)c3c(c(nc[nH+]3)N(C)C)N
decoy	C41154698	Cc1cc(c(o1)C)c2nc(no2)[C@@]3(CCC[C@H](C3)C)[NH3+]
decoy	C43402112	CC(C)(c1nc(on1)C[NH+]2CCC[C@@H]3[C@@H]2CCCC3)N
decoy	C50283931	c1ccc(cc1)[C@H](c2nnc(o2)c3cccc(c3)C#N)[NH3+]
decoy	C50829164	Cc1[nH+]c2ccccc2n1Cc3nc(c4ccsc4n3)N
decoy	C51491596	c1ccc2c(c1)nnn2c3c(cc(cn3)Br)C[NH3+]
decoy	C53205662	Cc1cc(c(cc1C)S(=O)(=O)N(C)[C@@H]2CCC[NH+](C2)C)N
decoy	C54403347	CCC(C)(C)c1c(c(n([nH+]1)[C@H]2CCS(=O)(=O)C2)N)C
decoy	C55273591	Cc1nc(cs1)Cc2nc(on2)[C@@]3(CCC[C@@H](C3)C)[NH3+]
decoy	C62981921	c1csc2n1c(c(n2)N3CC[C@H](C3)N4CCCCC4)C[NH3+]
decoy	C63191918	C[C@H](c1ccc(cc1)[N+](=O)[O-])N2CCCC[C@@H]2[C@@H](C)[NH3+]
decoy	C69414303	Cc1cccc2c1OCC[C@H]2[NH2+]C[C@@H]3CNc4cc(nn4C3)C
decoy	C70737096	Cc1ccc(cc1C)NC2=[NH+]N=C([C@H](S2)C(=O)NC)C
decoy	C71213059	Cc1c(scn1)C[NH2+]Cc2cc3c(cc2O)OCO3
decoy	C71231552	c1c[nH+]cc(c1N)S(=O)(=O)N2CCC[C@H]2C3CCCC3
decoy	C00548590	C/C(=N/NC(=O)c1ccc2c(c1)[nH+]c[nH]2)/c3cccs3
decoy	C81849996	CC[NH2+][C@H]1c2ccccc2OC[C@H]1Sc3[nH]ncn3
decoy	C81876572	CC[NH2+][C@H]1CCCC[C@H]1Sc2c3c([nH]cn3)ncn2
decoy	C84034854	c1cc(ccc1[N+](=O)[O-])[S@@](=O)[C@@H]2CCCCCC[C@@H]2[NH3+]
decoy	C87945238	Cc1c(sc(n1)C[NH3+])c2nc(no2)C3CCCCCC3
decoy	C88969543	Cc1cc(cc(c1C)S(=O)(=O)N2CCOC(C2)(C)C)C[NH3+]
decoy	C90742680	Cc1ccc(c[nH+]1)OCC#CCNC(=O)NC(C)(C)C
decoy	C90862965	c1cc(c(cc1O[C@@H]2C[C@H](C23CCCC3)[NH3+])F)[N+](=O)[O-]
decoy	C92540188	CC[C@@H](c1cccs1)n2c3c(c(nn3C)C)[nH+]c2N
decoy	C92558163	Cc1cc2c(nc1)n(c([nH+]2)N)[C@@H](C)c3c(nc(s3)C)C
decoy	C92575628	CC(C)(Cn1c2c(cc(cn2)Br)nc1N)[NH+](C)C
decoy	C92578236	CCc1c2c(n(n1)C)n(c([nH+]2)N)CCc3ccsc3
decoy	C92972463	C[C@@H]([C@@H]1CCCC[NH+]1Cc2cc3c(cc2O)OCO3)O
decoy	C93357963	CCN1[C@@H](C[NH+]=C1N)c2cc3c(c(c2)Cl)OCCO3
decoy	C93358090	CCCN1[C@@H](C[NH+]=C1N)c2ccc3c(c2)OCCCO3
decoy	C93358091	CCCN1[C@H](C[NH+]=C1N)c2ccc3c(c2)OCCCO3
decoy	C93390399	Cn1cc(cn1)[C@H]2CNC(=[NH2+])N2c3ccc(cc3)Cl
decoy	C93612157	c1c(c(cc2c1OCO2)O)C[NH+]3CC[C@@](C3)(C(F)(F)F)O
decoy	C94313062	CC1(CC[C@@H]([C@H]1[NH3+])Sc2nnnn2c3ccccc3)C
decoy	C94890457	C1CC[C@@H](N(CC1)C(=O)N[C@@H]2CCOC2)C3CC[NH2+]CC3
decoy	C95517597	Cc1cc(cc(c1NC(=O)N(C)Cc2[nH]cc([nH+]2)C)C)Cl
decoy	C95967031	C1CC[C@H]2[C@@H](C1)C[C@@H]([NH2+]2)C(=O)NC[C@@H]3CCCS3(=O)=O
decoy	C97137823	Cc1c(c(n(n1)C)C)[C@@H](c2cc(ccc2OC)OC)[NH3+]
decoy	C97424168	Cn1c(cnn1)[C@H](c2cc3cccc(c3o2)Br)[NH3+]
decoy	C98340139	c1cc(c(cc1Cl)NC(=O)[C@@H]2CCc3c([nH+]c[nH]3)C2)C#N
decoy	C04143867	COc1cc(ccc1O)[C@@H]2[C@@H]([C@@](NC(=O)N2)(C(F)(F)F)O)C(=O)c3ccc(cc3)Cl
decoy	C04236560	CCNC(=O)O[C@@H]1CC[C@@]2([C@H]([C@]1(C)CO)CC[C@H]([C@H]2CC(=O)NCc3cccs3)O)C
decoy	C03369013	CCC1CCC2(CC1)C(=O)N(C(=O)N2)CC(=O)Nc3c(c4c(s3)CCC4)C(=O)N
decoy	C02857154	C[C@@H]1CCc2c(sc(c2C(=O)OC)NC(=S)NCc3ccc(cc3)S(=O)(=O)N)C1
decoy	C02995514	Cc1ccc(cc1)C(=O)[C@H](Nc2ccc(cc2)S(=O)(=O)N)NC(=O)c3cccs3
decoy	C01464501	CCOc1cc(ccc1O)[C@@H]2[C@H]([C@@](NC(=O)N2)(C(F)(F)F)O)C(=O)c3cccs3
decoy	C08300853	c1cc(ccc1NC2=N[C@H]3[C@H]([C@@H](C[C@@H]([C@H]3S2)C(=O)Nc4nccs4)O)O)Cl
decoy	C02208032	COC(=O)C1=c2n(c(=O)/c(=C/c3ccc(cc3)O)/s2)C(=C([C@H]1c4ccc(cc4)O)C#N)N
decoy	C08846489	CCOc1cc(cc(c1OC)Br)[C@@H](c2c([nH][nH]c2=O)C)c3c([nH]nc3O)C
decoy	C09320279	CC(=O)Nc1ccc(c(c1)NC(=O)c2csc(n2)NC(=O)Nc3ccc(cc3)F)OC
decoy	C12498754	c1cc(ccc1NC(=S)NC(=O)COc2ccc(cc2)Br)S(=O)(=O)N
decoy	C12904954	C1CCCC2(CC1)C(=O)N(C(=O)N2)CC(=O)Nc3c(c4c(s3)CCCC4)C(=O)N
decoy	C13640392	c1cc(c(cc1O)O)[C@H]2[C@H]3CC=C[C@@H]3c4cc(ccc4N2)S(=O)(=O)NC[C@@H]5CCCO5
decoy	C13976251	Cc1cc(ccc1OCC(=O)NC(=S)NNC(=O)c2ccc(cc2)O)Br
decoy	C15114451	c1cc(ncc1C(F)(F)F)n2c(=O)c(c(cn2)NCCCc3c(c([nH]n3)N)C#N)Cl
decoy	C17575542	COc1ccccc1NS(=O)(=O)c2cccc(c2)C(=O)NNC(=O)c3ccccc3O
decoy	C18466919	C[C@H](C(=O)Nc1cccc(c1)S(=O)(=O)N)Sc2nnc(s2)Nc3cccc(c3)F
decoy	C20487491	Cc1ccc(c(c1)NC(=O)CCNS(=O)(=O)c2cc(cnc2N)Br)C
decoy	C20528317	c1cc(c(c(c1)F)NC(=O)CSc2nnc(n2N)N/N=C/c3ccc(cc3)Cl)F
decoy	C20832427	c1ccc2c(c1)CCC[C@@H]2NC(=O)CSc3nc([nH]n3)N/N=C/c4ccccc4O
decoy	C21325378	C/C(=N\Nc1nnc(n1N)SCC(=O)Nc2c(cccc2F)F)/c3cccs3
decoy	C25612467	C[C@@H](C(=O)Nc1ccc(cc1)CS(=O)(=O)N)NC(=O)c2ccc(cc2)Br
decoy	C27664402	COc1ccc(cc1)C(=O)[C@H]2[C@H](NC(=O)N[C@]2(C(F)(F)F)O)c3ccc(c(c3)OC)O
decoy	C27754143	COc1cc(ccc1O)[C@H]2[C@H]([C@@](NC(=O)N2)(c3ccc(cc3)Cl)O)C(=O)C(F)(F)F
decoy	C31635904	C[C@H]1CCCC[C@@]12C(=O)N(C(=O)N2)CC(=O)Nc3c(c4c(s3)CCCC4)C(=O)N
decoy	C19643981	CC(C)(C)[C@H]1CCc2c(sc(c2C(=O)N)NC(=S)NC(=O)/C=C/c3cnn(c3)C)C1
decoy	C33932020	c1cc(ccc1c2coc3cc(ccc3c2=O)O[C@@H]4[C@@H]([C@@H]([C@@H]([C@@H](O4)CO)O)O)O)Br
decoy	C39218229	c1ccc(cc1)C2=C(CC(=O)N=N2)NN3C4=C([C@@H](C(=C3N)C#N)c5ccc(cc5)O)C(=O)CCC4
decoy	C39536210	Cc1cc(c2cc([nH]c2c1)C(=O)O[C@H](C)C(=O)NCCc3ccc(cc3)S(=O)(=O)N)C
decoy	C40726751	CCN1CCN(CC1)c2c(c(ncn2)NNC(=O)COc3ccc(cc3Cl)Cl)N
decoy	C40947163	CCOc1cc(cc(c1O)Br)/C=N\NC(=O)CSc2nnc(s2)N
decoy	C48264762	CCOc1ccc(cc1)n2c(cc(c2C)C(=O)CSc3c(c(cc(n3)N)N)C#N)C
decoy	C19681419	Cc1cc(nc(n1)/N=C(/N)\Nc2cccc(c2)S(=O)(=O)Nc3cccc(c3)Cl)C
decoy	C58170984	CC(C)c1nc([nH]n1)c2ccccc2NS(=O)(=O)c3ccc(cc3)S(=O)(=O)N
decoy	C59006473	c1ccc2c(c1)c(c[nH]2)/C=N/Nc3[nH]nc(n3)SCC(=O)NCc4ccc(cc4)F
decoy	C33659146	COc1ccc(cc1)[C@H](CC(=O)Nc2c(c3c(s2)CCCC3)C(=O)N)NC(=O)C(F)(F)F
decoy	C20291770	c1ccc(cc1)/C=N/Nc2nnc(n2N)SCC(=O)Nc3c(c4c(s3)CCCC4)C#N
decoy	C64438892	Cc1ccc(cc1)S(=O)(=O)N[C@@H](C)[C@@H]2N[C@@H](NO2)c3ccc4c(c3)[nH]c(=O)n4C
decoy	C25466916	CC(C)[C@@H](C(=O)NNC(=O)c1ccc(s1)Br)NC(=O)Nc2ccccc2
decoy	C72320155	COc1cc(cc(c1OC)OC)[C@H]2c3c(cc(c(c3OC)O)O)C[C@@H]([C@@H]2CO)CO
decoy	C15956834	Cc1ccc(cc1)N2C(=O)[C@@H]3[C@@H](N[C@]4([C@@H]3C2=O)c5ccc(c(c5NC4=O)C)Cl)CCC(=O)N
decoy	C77292085	C[C@]12CC[C@@H]3c4ccc(cc4CC[C@H]3[C@@H]1CC[C@@]2(C#C)O[C@H]5[C@@H]([C@H]([C@@H]([C@H](O5)C(=O)OC)O)O)O)O
decoy	C86057110	Cc1cccc(c1)CSc2[nH]c3c(c(=O)n2)[C@@H](CC(=O)N3)c4ccc(cc4)OCC(=O)N
decoy	C86057341	c1ccc(c(c1)CSc2[nH]c3c(c(=O)n2)[C@H](CC(=O)N3)c4ccc(cc4)OCC(=O)N)Cl
decoy	C89702534	Cc1cnn(c1)c2ccc(cc2NC(=O)N[C@H](C)CCc3cccn3C)S(=O)(=O)N
decoy	C35684917	Cc1c(nn2c1N=C(C[C@H]2C(=O)Nc3ccc(cc3)C(=O)N)O)c4ccc(cc4)Cl
decoy	C96822642	c1c(cc(cc1N)[N+](=O)[O-])C(=O)N/N=C\c2cc(cc(c2O)Br)Br
decoy	C97545092	c1cc(ccc1c2c(c[nH]n2)C(=O)NNc3ccc(cc3)S(=O)(=O)NC4CC4)Cl
decoy	C58984631	COc1ccccc1NS(=O)(=O)c2cccc(c2)C(=O)N/N=C\c3ccc(c(c3)O)O
decoy	C20519218	COc1ccc2c(c1)c3c([nH]2)[C@@H]([NH2+]CC3)c4c([nH]c(=O)n(c4=O)c5cccc(c5)C(F)(F)F)[O-]
decoy	C04073810	C[C@H]1CCC[C@]2(C1=C[C@H]3[C@@H](C2)OC(=O)[C@@H]3C[NH+](C)C[C@@H](c4ccc(cc4)O)O)C
decoy	C19874873	COC1([C@@]2([C@H]([C@@]2(C(=[NH2+])N1)C#N)c3ccccc3Br)C#N)OC
decoy	C20600695	c1ccc2c(c1)CC(C2)N3C[C@@H](CC3=O)[NH2+]Cc4ccc(s4)C#CCO
decoy	C25784535	Cc1ccc(cc1Cl)N2C(=O)[C@@H]3[C@@H](C(=C(S[C@@H]3C2=O)[NH3+])C#N)c4ccco4
decoy	C36266867	CN([C@@H]1C[NH2+]C[C@H]1O)S(=O)(=O)c2c(cc(cc2Cl)Br)Cl
decoy	C36938610	Cc1c([nH+]n(c1N)[C@@H]2CCS(=O)(=O)C2)c3ccc(cc3)Br
decoy	C37703012	CC(C)[NH2+]Cc1cc(ccc1O[C@H]2CS(=O)(=O)C[C@@H]2O)Br
decoy	C00814495	Cc1ccc(s1)[C@H]2C(=C(N(C3=C2C(=O)CCC3)c4ccc[nH+]c4)N)C#N
decoy	C38128288	c1ccc(c(c1)C[C@H](c2cccc(c2)I)[NH3+])[N+](=O)[O-]
decoy	C40335413	C[C@H](c1cc[nH+]cc1)N(C)S(=O)(=O)c2ccc(cc2Br)N
decoy	C41556560	CC[C@H](c1cccc(c1)Cl)NC(=O)C(=O)Nc2cccc3c2cc[nH+]c3
decoy	C42953910	C[C@H]([C@H](c1ccc(cc1)Br)N(C)[C@@H]2CCS(=O)(=O)C2)[NH3+]
decoy	C43023876	CS(=O)(=O)c1cccc(c1)O[C@H](C[NH3+])c2cccc(c2)Br
decoy	C43092279	C[C@H]([C@H](c1ccccc1Br)N(C)[C@@H]2CCS(=O)(=O)C2)[NH3+]
decoy	C43289971	C[C@@H]([C@H](c1cc(cs1)Br)Oc2cccc(c2)S(=O)(=O)C)[NH3+]
decoy	C20205579	CCSC1=NSC2=NC(=O)/C(=C\c3cc(c(c(c3)Cl)O)Cl)/C(=[NH2+])N21
decoy	C50361866	CN(Cc1ccncc1)[C@@H](C[NH3+])c2cc(c(o2)Br)Br
decoy	C50361910	CC(C)N1CCN(CC1)[C@@H](C[NH3+])c2cc(c(o2)Br)Br
decoy	C50362142	C[NH+](C[C@H]1CCCO1)[C@@H](CN)c2cc(c(o2)Br)Br
decoy	C16022274	C[C@H]1[C@@H]2[C@@H](C(=O)N(C2=O)C(C)(C)C)[C@@]3([NH2+]1)c4cc(ccc4NC3=O)Br
decoy	C65356861	c1ccc2=[NH+][C@@H]3[C@H]([NH2+][C@@H](CC3=c2c1)C(=O)[O-])c4cccc(c4Cl)Cl
decoy	C65420692	CC1=C(C2=N[C@H](N[C@@H]2C=C1)C[NH+]3CCc4c(nc[nH]4)[C@@H]3c5cccnc5)C
decoy	C67947555	C[C@@H]1C[C@H](NC(=S)N1)CC(=O)N2CCCN(C3(C2)CC[NH+](CC3)C)C
decoy	C68561824	CCn1cc(c2c1cccc2)[C@@H]3[C@@H](NC(=S)N3CCO)c4cccc[nH+]4
decoy	C70154111	C[C@H]1CCC[C@@H](N1S(=O)(=O)c2ccc(cc2)I)C[NH3+]
decoy	C70686826	CC[NH+]1C[C@@]2(CC[C@@H]([C@@]34[C@@H]2C[C@@H]([C@H]31)[C@]5(C[C@@H]([C@H]6C[C@@H]4[C@@H]5[C@H]6OC)OC)O)O)C
decoy	C83972000	c1cc2c(cc1[C@@H](CSc3ccc(cn3)Br)[NH3+])OCCO2
decoy	C87440939	C[NH+]1CCC[C@H](C1)N(C)S(=O)(=O)c2cc(ccc2Br)N
decoy	C87796921	COc1ccc(c(c1)C[C@@H](C[NH3+])[C@H]2CCS(=O)(=O)C2)Br
decoy	C89115196	CCN([C@@H]1CCC[C@@H]1C[NH3+])S(=O)(=O)c2ccc(s2)Br
decoy	C90923185	CS(=O)(=O)[C@@H]1CSCCN1c2cc(ccc2C[NH3+])Br
decoy	C90934695	C[C@@H](c1nc(cs1)c2nc3cc(ccc3n2C4CC4)Br)[NH3+]
decoy	C91265502	CN(Cc1ccccc1)S(=O)(=O)c2cc(sc2Br)C[NH3+]
decoy	C91289671	c1cc(c(cc1C[NH3+])Br)S(=O)(=O)N2CCO[C@H]3[C@@H]2CCC3
decoy	C91290369	C[C@@H]1CN(C[C@@H](S1)C)S(=O)(=O)c2cc(sc2Br)C[NH3+]
decoy	C91394154	C[NH+](C)[C@@H]1CCCN(C1)S(=O)(=O)c2cc(ccc2N)Br
decoy	C91919817	C[NH+](C)[C@H]1CC[C@H](C1)NC(=O)Nc2cc3c(cc2Br)OCCO3
decoy	C91955119	Cc1ccc(o1)c2c(c[nH]n2)C[NH+]3CCC(CC3)c4c[nH]c5c4cccn5
decoy	C92622133	C[NH+]1CCC[C@@H]1CN(C)S(=O)(=O)c2ccc(cc2Br)N
decoy	C92728613	COc1cc(cc(c1O)C[NH+]2CCCC[C@@H]2c3[nH]ccn3)Br
decoy	C93915962	CCc1c(c(nc([nH+]1)[C@H]2CN(CCO2)CC)N)I
decoy	C97276128	CCc1c(c(n(n1)C)C[C@@H](c2cc(ccc2Br)OC)[NH3+])Cl
decoy	C97278980	Cc1c(c(n(n1)C)C[C@@H](c2cc3cccc(c3o2)Br)[NH3+])Br
decoy	C97333904	c1cc(c[nH+]c1)CN(CCC#N)c2ccc(cc2N)I
decoy	C97352837	Cc1nccc(n1)Cn2c3ccc(cc3[nH+]c2N)I
decoy	C97354128	C[C@H](C(=O)N)n1c2ccc(cc2[nH+]c1CCl)I
decoy	C97408033	C[C@]1(CCS(=O)(=O)C1)n2c3cc(c(cc3[nH+]c2N)I)F
decoy	C97408267	CN1C(=O)C[C@@H](C1=O)n2c3cc(c(cc3[nH+]c2N)I)F
decoy	C97633913	CC[C@H](CC[NH3+])N1CCN(CC1)c2c(cncn2)I
decoy	C97634750	c1ccc2c(c1)nc(n2c3c(cncn3)I)CC[NH3+]
decoy	C08770493	COc1cc2c(cc1OC)CN3[C@@H](C2)C(=O)N(C3=S)c4ccc(cc4)S(=O)(=O)N
decoy	C02377355	CC(C)CN1C(=O)/C(=C/c2c(nc3ccccn3c2=O)N4CCC(CC4)C(=O)N)/SC1=S
decoy	C02369756	CC[C@@H](C)N1C(=O)/C(=C/c2c(nc3ccccn3c2=O)N4CCC(CC4)C(=O)N)/SC1=S
decoy	C09170193	Cn1c(c(c(=O)n(c1=O)C)C(=O)CSc2c3ccccc3nc(n2)C(F)(F)F)N
decoy	C09305276	Cc1cc2c(c(c(c(=O)o2)CC(=O)N[C@H]3CS(=O)(=O)C[C@H]3O)C)c4c1c(co4)C(C)(C)C
decoy	C09384617	CCS(=O)(=O)c1ccc(cc1)C(=O)Nc2c(c(c(s2)C)C)C(=O)NC(=O)OC
decoy	C10220914	Cc1cccc(c1)n2c(c3c(n2)CSC3)NC(=O)C(=O)NCc4ccc5c(c4)OCO5
decoy	C10274010	Cc1ccc(cc1C)OC[C@@H](Cn2c3c(=O)[nH]c(=O)n(c3nc2Br)C)O
decoy	C10519063	C[C@H]1Cc2cc(ccc2N1S(=O)(=O)c3ccc4c(c3)OCCCO4)S(=O)(=O)N
decoy	C11356004	Cc1cc(cc(c1)N2C[C@H](CC2=O)C(=O)Nc3ccc(cc3)S(=O)(=O)NC(=O)C)C
decoy	C12122780	Cc1ccc2c(c1)[C@H](CC3(O2)CCOCC3)NC(=O)[C@H](C)NC(=O)c4cnn(c4)C(C)C
decoy	C12324093	c1ccc(cc1)S(=O)(=O)Nc2nc3ccc(cc3s2)C(=O)N[C@H]4CS(=O)(=O)C=C4
decoy	C12412967	CCOC(=O)[C@H]1[C@H](CC2=C(C1=O)[C@@H](CC(=O)N2)c3ccc(c(c3)OC)O)c4ccco4
decoy	C12738360	COc1ccc(cc1OC)[C@@H]2CCCN2S(=O)(=O)c3cccc(c3)S(=O)(=O)N
decoy	C10219909	CC(C)CCNC(=O)C(=O)Nc1c2c(nn1c3cccc(c3)Cl)CS(=O)(=O)C2
decoy	C02786113	Cc1c(c(n(n1)CCC(=O)NNC(=O)c2c(cn(n2)C)I)C)Cl
decoy	C15087849	[H]/N=C\1/N(C(=O)/C(=C/c2ccc(c(c2)OC)O)/S1)c3c(n(n(c3=O)c4ccccc4)C)C
decoy	C15714413	c1cc(ccc1C(=O)NNC(=O)[C@@H]2Cc3cc(ccc3O2)Cl)S(=O)(=O)N4CCCC4
decoy	C19710416	CC(=O)Nc1ccc(cc1)CN2CCCC[C@@H]2c3nc4c(c(n3)NC)CN(CC4)C(=O)C
decoy	C20215907	Cc1c(c(n[nH]1)C)S(=O)(=O)N2CCC[C@H](C2)C(=O)Nc3cc(ccc3OC)Cl
decoy	C20357488	[H]/N=c\1/c(=C/c2ccc(o2)c3ccc(cc3)Cl)/c(=O)nc-4s/c(=C\C(=O)N5CCCC5)/[nH]n14
decoy	C22733960	CN1CCc2c1ccc(c2)[C@@H](CNC(=O)C(=O)Nc3ccccc3C#N)N4CCOCC4
decoy	C31646799	COC(=O)c1c2c(sc1NC(=O)CN3C(=O)[C@@]4(CCSC4)NC3=O)CCCC2
decoy	C35269259	Cc1c(sc2c1c(nc(n2)CSc3ccc(cn3)S(=O)(=O)N4CCN(CC4)C)N)C
decoy	C35325805	c1cc(cc(c1)S(=O)(=O)/N=C\2/CCCN2)NC(=O)c3cncn3c4ccc(cc4)F
decoy	C39753028	C[C@]12CC[C@](C1(C)C)([C@@H](C2=O)Br)C(=O)NNC(=O)Cc3ccc(cc3)[N+](=O)[O-]
decoy	C40150563	c1cc2c(cc1OCC(=O)[C@@H](C#N)c3[nH]c4c(c5c(s4)CCCC5)c(=O)n3)CCC(=O)N2
decoy	C39837456	[H]/N=C\1/NC(=O)/C(=C/c2cn(nc2c3cccc(c3)S(=O)(=O)N(C)C)c4ccccc4)/S1
decoy	C33582303	[H]/N=C\1/C(=C/c2cc(n(c2C)c3ccc(cc3)O)C)/C(=O)N=C4N1N=C(S4)c5cccnc5
decoy	C57360342	[H]/N=c\1/c(=C/c2cc(n(c2C)c3ccccc3)C)/c(=O)nc-4s/c(=C\C(=O)N5CCCCC5)/[nH]n14
decoy	C57589657	Cc1ccc2cc(c(=O)[nH]c2c1C)[C@H](c3nnnn3C4CCCCC4)N5CCC(CC5)O
decoy	C58155171	Cc1c(sc(n1)NC(=O)c2ccc(cc2)S(=O)(=O)N3CCNC(=O)C3)SC
decoy	C13152995	CCOC(=O)C1=c2c(=Cc3ccncc3)c(c(n2C(=O)[C@H](S1)c4ccncc4)C#N)N
decoy	C20896791	Cc1ccc(cc1)C2=C([C@H]3C(=O)NC(=S)N(C3=[NH+]2)C)c4c(nc(=S)n(c4n5cccc5)C)[O-]
decoy	C63731633	[H]/N=C/1\C2=C(N=NC2=N[C@H](N1c3ccc(c(c3)C)C)SCC(=O)NCc4ccco4)C
decoy	C38598792	CC1=C2[C@H](SCC(=O)N[C@@H]2N(N1)C3=NC=NC4=NC=N[C@@H]43)c5ccc(cc5)SC
decoy	C38581873	CC1=C2[C@H](SCC(=O)N[C@H]2N(N1)C3=NC=NC4=NC=N[C@@H]43)c5ccccc5C(F)(F)F
decoy	C12324084	c1cc(ccc1S(=O)(=O)/N=c/2\[nH]c(cs2)CC(=O)N[C@H]3CCS(=O)(=O)C3)Cl
decoy	C72335080	Cc1c(cnn1C)[C@H]2C[C@H](N(S(=O)(=O)N2)C)C(=O)Nc3cccc(c3)C(F)(F)F
decoy	C79101820	Cc1c(c(nc2c1c(=O)[nH]n2C)C)CNC(=O)[C@@H]3CCc4c(c(nc(n4)C)C(F)(F)F)C3
decoy	C79111448	CC(C)(C)[C@H](CNC(=O)C1CCN(CC1)S(=O)(=O)c2ccc3c(c2)OCCO3)O
decoy	C00810763	C/C(=N\c1ccc(cc1)S(=O)(=O)Nc2ccc(cc2)S(=O)(=O)N3CCCC3)/O
decoy	C12447169	Cc1ccc(c(c1)Cl)NC(=O)CSc2nc3c(=O)[nH]cnc3n2C[C@H]4CCCO4
decoy	C95476221	CC1=Nc2c(c(=O)[nH]n2C3CCOCC3)[C@H](S1)c4cc5cc(ccc5[nH]c4=O)OC
decoy	C96334931	CC(C)S(=O)(=O)N1CCc2c(sc(n2)NC(=O)c3ccc(cc3)NC(=O)C)C1
decoy	C96460841	[H]\N=C\1/C(=C\c2ccc(cc2)[NH+](CC)CC)/C(=O)N=C3N1C(=NS3)S(=O)(=O)C(C)C
decoy	C34254612	CCOC(=O)C1=c2n(c(=O)/c(=C\c3ccc(o3)C)/s2)C(=C([C@@H]1c4ccc(o4)C)C#N)N
decoy	C97438279	CN(C)c1ccc(cc1NC(=O)N[C@H]2CCCc3c2cco3)S(=O)(=O)N4CCCCC4
decoy	C12655342	Cc1ccc(cc1)S(=O)(=O)N2[C@H](CCC2=O)C(=O)O/N=C(/c3ccc(cc3)Cl)\N
decoy	C21671981	C[C@@H](C(=O)c1c(n(c(=O)n(c1=O)C)C)N)Sc2nc3c(n2c4ccccc4)CCCC3
decoy	C05000481	C[C@]12C=C[C@]3(O1)[C@@H]([C@@H]2C(=O)NC)C(=O)N([C@@H]3C(=O)NCc4ccc(cc4)OC)CC#C
decoy	C08964939	CCOC(=O)C1=c2n(c(=O)/c(=C/c3cccnc3)/s2)C(=C([C@@H]1c4cccnc4)C#N)N
decoy	C09138193	C[C@H](C(=O)c1c(n(c(=O)n(c1=O)C)C)N)Sc2nc3c(c4c(s3)CCC4)c(=O)n2C
decoy	C09884952	CC(C)Oc1ccc(cc1)C(=O)NNC(=O)C2=NN(C(=O)CC2)[C@@H]3CCS(=O)(=O)C3
decoy	C09884953	CC(C)Oc1ccc(cc1)C(=O)NNC(=O)C2=NN(C(=O)CC2)[C@H]3CCS(=O)(=O)C3
decoy	C10033557	COc1ccc(cc1)CNC(=O)C(=O)Nc2c3c(nn2c4ccc(cc4)F)CS(=O)(=O)C3
decoy	C10219888	c1cc(cnc1)CNC(=O)C(=O)Nc2c3c(nn2c4ccc(cc4)Cl)CS(=O)(=O)C3
decoy	C11024064	CC1(O[C@H]2[C@@H](O1)[C@H](O[C@H]3[C@H]2OC(O3)(C)C)C(=O)NCCC(=O)Nc4nccs4)C
decoy	C12030686	CC(=O)Nc1cccc(c1)NC(=O)c2cccc(c2)S(=O)(=O)[C@H]3CCS(=O)(=O)C3
decoy	C12080387	C[C@@H](C(=O)[O-])N1C(=O)[C@H]2[C@H]3C[C@@H]([C@@H]2C1=O)[C@@H]4[C@@H]3[C@H](c5c([nH]c(=O)s5)S4)c6ccc[nH+]c6
decoy	C12131094	Cc1c(cnn1C)[C@@H]2C[C@H](N(S(=O)(=O)N2)C)C(=O)NCc3ccc4c(c3)OCO4
decoy	C12527005	CCNc1ccc(cc1NC(=O)[C@H]2CCS(=O)(=O)C2)S(=O)(=O)N3CCOCC3
decoy	C12526150	CN(C)S(=O)(=O)c1ccc(c(c1)NS(=O)(=O)c2ccc(cc2)S(=O)(=O)C)O
decoy	C13100045	C[C@@]1(C(=O)N(C(=O)N1)NC(=O)c2ccc(c(c2)S(=O)(=O)N(C)C)OC)c3ccccc3
decoy	C11795832	COc1ccc(cc1)c2cc(n(n2)[C@@H]3CCS(=O)(=O)C3)NS(=O)(=O)c4c[nH]cn4
decoy	C13608538	CC1(Cc2c(sc3c2c(=O)n(c(=O)n3CC(=O)NCc4ccco4)CCO)CO1)C
decoy	C13693365	CC(=O)Nc1ccc(cc1)S(=O)(=O)N2CCC(CC2)C(=O)N[C@@H]3CS(=O)(=O)C=C3
decoy	C13726144	c1ccc(cc1)S(=O)(=O)N2CCC[C@H](C2)C(=O)NCC(=O)N[C@@H]3CCS(=O)(=O)C3
decoy	C13728196	CCOc1ccc(cc1S(=O)(=O)N2CCC(CC2)C(=O)N)N3C(=O)CCS3(=O)=O
decoy	C14850071	Cc1c(c([nH]c(=O)c1C#N)C)CCC(=O)N2CCN(CC2)S(=O)(=O)c3c([nH]c(=O)s3)C
decoy	C14904627	COc1cc(ccc1OC(=O)C[C@@H]2C(=O)NC(=O)S2)/C=C\3/C(=O)NC(=S)S3
decoy	C15834847	CC(=O)N1[C@@H](CC(=N1)c2c([nH]c(=S)n(c2=O)C)O)c3ccc(c(c3OC)OC)OC
decoy	C16177519	Cc1c(sc(n1)N2CCOCC2)C(=O)NNC(=O)c3nc(n(n3)c4ccc(cc4)Cl)C
decoy	C16321110	CC(=O)NS(=O)(=O)c1ccc(cc1)NS(=O)(=O)C[C@]23CC[C@H](C2(C)C)CC3=O
decoy	C20989746	CC(=O)Nc1ccc(cc1)NS(=O)(=O)c2ccc3c(c2)OC[C@H](O3)C(=O)N4CCOCC4
decoy	C21708201	Cc1ccc(c(c1)S(=O)(=O)N2CSC[C@@H]2C(=O)NCc3csc(n3)C)NC(=O)C
decoy	C21870612	Cc1ccc(c(c1)CNC(=O)CNC(=O)[C@@]2(CN(CC(=O)N2C)S(=O)(=O)C)C)C
decoy	C22609952	COc1cc(cc(c1OC)OC)[C@@H](c2c(n3c(s2)ncn3)[O-])[NH+]4CCC(CC4)O
decoy	C23857674	Cc1cc(no1)NC(=O)C(=O)NC[C@H](c2ccc3c(c2)CCN3C)N4CCN(CC4)C
decoy	C32796732	Cc1cc(c(c(c1)C)NC(=O)CNC(=O)[C@H]2CC(=O)N(C2)[C@@H]3CCS(=O)(=O)C3)C
decoy	C33748835	Cn1c(c(c(=O)n(c1=O)C)[C@H]2c3cc4c(cc3[C@@]56C=C[C@@H](C[C@@H]5[NH+]2C[C@@H]6O)OC)OCO4)[O-]
decoy	C13031331	Cc1ccc(cc1)S(=O)(=O)N2CCN(CC2)CC(=O)c3c(n(c(=O)n(c3=O)C)C)N
decoy	C35567520	Cc1c(sc(n1)C)C(=O)C2=C(C(=O)N([C@H]2c3ccc(c(c3)OC)O)Cc4cccnc4)O
decoy	C20442751	[H]/N=c\1/c(=C\c2ccc(cc2)N(C)C)/c(=O)nc-3s/c(=C\C(=O)N4CCCCC4)/[nH]n13
decoy	C39703548	Cc1cc(c(c(c1)C)S(=O)(=O)N2CCOC23CCN(CC3)C(=O)C(=O)NCCCO)C
decoy	C40176773	CNS(=O)(=O)c1ccc(cc1)NS(=O)(=O)c2ccc(cc2)N3C(=O)CCC3=O
decoy	C49512836	Cn1cccc1[C@@H](CNC(=O)C(=O)Nc2cc3c4c(c2)CCN4C(=O)CC3)N5CCCC5
decoy	C16956846	[H]\N=C\1/C(=C/c2ccc(c(c2)OC)O)/C(=O)N=C3N1c4ccc(cc4S3)S(=O)(=O)C
decoy	C20461467	[H]/N=c\1/c(=C/c2ccc(c(c2)OC)OC)/c(=O)nc-3s/c(=C/C(=O)N4CCCC4)/[nH]n13
decoy	C20442751	[H]/N=c\1/c(=C\c2ccc(cc2)N(C)C)/c(=O)nc-3s/c(=C/C(=O)N4CCCCC4)/[nH]n13
decoy	C13591292	CN1C(=O)C(=C2C[C@@H](n3c(nc(n3)SC)N2)c4c[nH]c5c4cccc5)C(=O)N(C1=O)C
decoy	C62728452	[H]/N=c\1/c(=C/c2ccc(c(c2)Br)N(C)C)/c(=O)nc-3s/c(=C\C(=O)N4CCCC4)/[nH]n13
decoy	C65329735	Cc1c(c2c(o1)ncn(c2=O)CC(C)C)C(=O)N3CCC(CC3)(C(=O)N)N4CCCCC4
decoy	C72404329	Cc1cc(c(c(=O)[nH]1)[C@@H](CC(=O)OC)c2c([nH+]n(c2C)[C@H]3CCS(=O)(=O)C3)C)[O-]
decoy	C83241427	c1ccc(cc1)C(=O)N/C(=C\c2c(on[n+]2c3ccccc3)[O-])/C(=O)NC4CCCCC4
decoy	C83241429	c1ccc(cc1)C(=O)N/C(=C\c2c(on[n+]2c3ccccc3)[O-])/C(=O)NC4CCCCCC4
decoy	C95461701	c1cc(ccc1S(=O)(=O)N2CCCC2)S(=O)(=O)N3CCC[C@@H](C3)S(=O)(=O)N
decoy	C97940967	Cc1c(cc(o1)c2c(cn[nH]2)C(=O)N(C)C)S(=O)(=O)Nc3ccc(c(c3)F)OC
decoy	C95473807	COc1cccc2c1OC(=O)C3=C(S[C@H]4[C@H]([C@@H]23)C(=O)N(C4=O)c5ccc(c(c5)OC)OC)N
decoy	C98272684	COc1ccc2c(c1)CCC[C@]2(CNS(=O)(=O)c3ccc(cc3)N4C(=O)CCC4=O)O
decoy	C05604054	c1ccc(cc1)OCC(=O)NNC(=O)[C@H]2CCCC[C@@H]2C(=O)[O-]
decoy	C13253010	CCOc1ccc(cc1)C(=O)NNC(=O)[C@@H]2CC=CC[C@H]2C(=O)[O-]
decoy	C13349202	Cc1ccc(c(c1)C)C(=O)NNS(=O)(=O)c2ccc(c(c2)C(=O)[O-])C
decoy	C13415314	CC(C)(C)NC(=O)NC(=O)CSc1nc(cs1)CC(=O)[O-]
decoy	C06600012	CCOc1cc(cc(c1O)Br)/C=C\2/C(=O)NC(=O)N=C2[O-]
decoy	C19990250	COc1ccc(cc1Cl)NS(=O)(=O)c2cc([nH]c2)C(=O)[O-]
decoy	C18096939	CC(C)c1nnc(s1)NC(=O)c2c(c3c([nH]c2=O)CCCC3)[O-]
decoy	C20171995	c1cc(ccc1N2C(=O)/C(=C\c3ccc(c(c3)O)O)/C(=NC2=O)[O-])F
decoy	C09516731	c1cc(oc1)c2csc3c2c(nc(n3)CSc4nnc(s4)N)[O-]
decoy	C36283999	c1cc(cc(c1)[N-]S(=O)(=O)c2cc(ccc2Cl)[N+](=O)[O-])N
decoy	C37731819	c1cc(c(c(c1)Cl)F)[N-]S(=O)(=O)c2c(c[nH][nH+]2)C(=O)[O-]
decoy	C37731655	c1ccc(c(c1)NS(=O)(=O)c2c(c[nH]n2)C(=O)[O-])Br
decoy	C37731756	Cc1cc(ccc1Br)NS(=O)(=O)c2c(c[nH]n2)C(=O)[O-]
decoy	C37789719	CCSc1ccccc1NS(=O)(=O)c2c(c[nH]n2)C(=O)[O-]
decoy	C01148094	c1cc(ccc1C(=O)Nc2nccs2)NC(=O)[C@H]3CC=CC[C@@H]3C(=O)[O-]
decoy	C12628865	c1c(=O)[nH]c(nc1[O-])SCC(=O)Nc2nc3c(s2)CCCC3
decoy	C48798819	c1cc(c(cc1C(=O)[O-])Br)S(=O)(=O)Nc2cc[nH]n2
decoy	C50649393	COc1cccc(c1)[N-]S(=O)(=O)c2c(nc3n2ccs3)N
decoy	C04797352	c1ccc(c(c1)N/C=C\2/C(=O)NC(=O)N(C2=O)c3ccc(cc3)Cl)[O-]
decoy	C58397809	CN(C)c1c(cccc1Cl)NC(=O)c2ccc(o2)S(=O)(=O)[NH-]
decoy	C63635549	Cc1ccc(cc1C(=O)[O-])S(=O)(=O)Nc2ccc(c3c2[nH]nc3)C
decoy	C64375457	CCCCNC(=O)N[N-]S(=O)(=O)c1ccc(c(c1)Cl)C#N
decoy	C65090420	c1ccc(cc1)CN[C@H](c2cccc(c2)[N+](=O)[O-])[P@@](=O)(O)[O-]
decoy	C58371717	COc1cccc(c1)N/C(=C(\C#N)/C(=O)c2cc(n[nH]2)C3CC3)/[O-]
decoy	C69364698	Cc1c(sc(n1)N)S(=O)(=O)[N-]c2ccc(c(c2)OC)OC
decoy	C69848963	c1c(cc(cc1Cl)Cl)c2cc(n[nH]2)NC(=O)c3cn[n-]n3
decoy	C70415588	c1cc(c(cc1Br)[N-]S(=O)(=O)c2c[nH+]c[nH]2)C(=O)[O-]
decoy	C04953652	COC(=O)c1ccc(cc1)[C@H]2c3c([n-]nc3OC(=C2C#N)N)C(F)(F)F
decoy	C11675248	c1cc(ccc1[C@@H](C(=O)N)Sc2nnnn2c3ccc(cc3)[O-])F
decoy	C16957918	Cc1ccc(c(c1)NC(=O)C(=O)Nn2c(c3ccccc3nc2=S)[O-])C
decoy	C38181094	c1cc(c(c2c1cc(cc2)Br)/C=N/Nc3[n-]nnn3)O
decoy	C76094276	COc1ccc(cc1)c2cc(sc2)CNC(=O)c3[nH]c(nn3)[O-]
decoy	C77723008	CC(C)(c1nccs1)NC(=O)Nc2ccc(cc2)[N-]S(=O)(=O)C
decoy	C77931028	Cc1nc2ccc(cc2o1)/N=C(/C(=O)NC[C@](C)(c3ccsc3)O)\[O-]
decoy	C42345528	CC(=C[C@H]1[C@H](C1(C)C)/C(=N/S(=O)(=O)c2cc(n(c2)C)C(=O)N)/[O-])C
decoy	C71287728	CC(C)c1nc([nH]n1)c2ccc(cc2)NC(=O)[C@H]3[C@@H](C3(C)C)C(=O)[O-]
decoy	C80672316	c1c(c(sc1Cl)Cl)S(=O)(=O)Nc2cc([nH]n2)C(=O)[O-]
decoy	C80672439	c1cc(cc(c1)Br)S(=O)(=O)Nc2cc([nH]n2)C(=O)[O-]
decoy	C22866275	CC[C@H](C(=O)[O-])Sc1c(c(c(c(n1)N)C#N)c2ccco2)C#N
decoy	C83328708	c1ccc2c(c1)ccc(c2/C=N\NC(=O)C(=O)NCc3ccccn3)[O-]
decoy	C88467912	CC[C@@H](C#N)S(=O)(=O)[N-]c1nc2c(cc(cc2s1)N)OC
decoy	C88579998	Cc1cc(c(o1)C)[C@@H](C)NC(=O)c2cc(c(s2)S(=O)(=O)[NH-])OC
decoy	C88750753	c1cc(c(c(c1S(=O)(=O)NCc2cnc[nH]2)Cl)C(=O)[O-])Cl
decoy	C91316279	c1c(c(oc1C(=O)[O-])Br)S(=O)(=O)NC[C@H]2CCC[C@@H]2O
decoy	C91381101	CC1(Cc2c(cnc(n2)C(C)(C)C)[C@@H](C1)NC(=O)c3c[nH]c(=O)cc3[O-])C
decoy	C65349329	CC(C)(C)NS(=O)(=O)c1ccc(cc1)c2cc(c(nc2)O)C(=O)[O-]
decoy	C35024918	c1cc(c(cc1Cl)Cl)OCC(=O)NNC(=O)/C=C\C(=O)[O-]
decoy	C96767354	Cc1ccc(c(c1)Br)S(=O)(=O)Nc2cc(n[nH]2)C(=O)[O-]
decoy	C97437100	CCOc1cc(cc(c1[O-])Br)/C=N\NC(=O)c2cc([nH]n2)C
decoy	C98272694	COc1ccc2c(c1)CCC[C@]2(CNC(=O)/C(=N/c3ccccc3C#N)/[O-])O
decoy	C02746442	CCn1c2ccccc2c3c1nc(nn3)SCC(=O)Nc4c(c5c(s4)CCCC5)C(=O)N
decoy	C03522751	CCn1c(nnc1S[C@@H](C)C(=O)Nc2ccc(cc2)S(=O)(=O)N)c3ccc(cc3)Cl
decoy	C03770430	Cc1cccc(c1)NC(=O)C2=C3N(C(=O)[C@@H](S3)CC(=O)OC)C(=C([C@@H]2c4cccc(c4)F)C#N)N
decoy	C03770109	Cc1ccc(c(c1)C)NC(=O)C2=C3N(C(=O)[C@@H](S3)CC(=O)OC)C(=C([C@@H]2c4cccc(c4)OC)C#N)N
decoy	C08901917	CCn1c2ccc(cc2nc1S[C@@H](C)C(=O)Nc3nc(cs3)c4ccccc4)S(=O)(=O)N
decoy	C09033850	Cc1cc(ccc1[N+](=O)[O-])OCc2cc(ccc2OC)[C@@H]3c4c(c5ccccc5[nH]4)C[C@H]([NH2+]3)C(=O)[O-]
decoy	C09620041	Cc1c2cc(sc2n(n1)c3ccccc3)C(=O)OCC(=O)Nc4c(c5c(s4)CCC5)C(=O)N
decoy	C10273368	COc1cc(ccc1O)[C@H]2C(=C(NC(=O)N2)CS(=O)(=O)c3cccc(c3)Cl)C(=O)OC
decoy	C04259244	COc1ccc(cc1)NC(=O)N2C[C@@H]3C[C@H](C2)c4ccc(c(=O)n4C3)NCc5ccc(o5)CO
decoy	C11990636	CN(C)S(=O)(=O)c1ccc(cc1)C(=O)[C@H]2[C@H](NC(=O)N[C@]2(C(F)(F)F)O)c3ccccc3
decoy	C12393597	Cc1ccc(cc1)NS(=O)(=O)c2cccc(c2)C(=O)NNC(=O)c3cc(cn3C)Br
decoy	C09367445	c1cc(oc1)C(=O)Nc2ccc(cc2)C(=O)Nc3ccc(cc3)S(=O)(=O)Nc4nccs4
decoy	C12804251	c1c(nc(s1)N2CCOCC2)C(=O)NNC(=O)CCNC(=O)C34CC5CC(C3)CC(C5)C4
decoy	C09493918	Cc1ccc(c(c1)NS(=O)(=O)c2cc(ccc2OC)NC(=O)[C@H](C)NC(=O)C)Br
decoy	C13959691	CCn1c(c(c(n1)C)[C@@H]2[C@@H](C(=O)C[C@@]([C@@H]2C(=O)Nc3ccccc3C)(C)O)C(=O)Nc4ccccc4C)C
decoy	C16150972	c1ccc(c(c1)C(=O)NNS(=O)(=O)c2ccccc2Cl)NS(=O)(=O)c3cccs3
decoy	C17180891	CC(=O)[C@]1(CC[C@@H]2[C@@]1(CC[C@@H]3[C@@H]2CCC4=C/C(=N\OCC(=O)N[C@H]5CCCCNC5=O)/CC[C@@]34C)C)O
decoy	C17397548	Cc1ccn2cc(nc2c1)C(=O)NNC(=O)c3cccc(c3)S(=O)(=O)Nc4ccc(cc4)Cl
decoy	C20620292	Cc1cc(c(n1c2ccc3c(c2)OCO3)C)/C=C(\C#N)/C(=O)Nc4ccc(cc4)S(=O)(=O)N
decoy	C20842219	C[C@@H]1CCCN(C1)S(=O)(=O)c2ccc(cc2)NC(=O)CSc3nnc(n3N)C(C)(C)C
decoy	C22629824	CN(C)c1cccc(c1)C(=O)NNC(=O)c2cccc(c2)S(=O)(=O)Nc3cccc(c3)Cl
decoy	C22630017	Cc1ccc(cc1)NS(=O)(=O)c2cc(ccc2C)C(=O)NNC(=O)c3cccc(c3)N(C)C
decoy	C23291289	CCn1c(cnc1S[C@H](C)C(=O)Nc2ccc(cc2)S(=O)(=O)N)c3ccc4c(c3)OCCO4
decoy	C24761653	CCCn1c2ccc(cc2nc1CCC(=O)Nc3nc4ccc(cc4s3)F)S(=O)(=O)N
decoy	C24829362	CCOC(=O)c1c(c(sc1NC(=O)C2=C(NC(=S)N[C@@H]2c3ccc(cc3)n4cncn4)C)C)C
decoy	C32535423	Cc1nc(cc(n1)SCC(=O)Nc2nc3ccc(cc3s2)S(=O)(=O)N)c4ccccc4
decoy	C01893416	Cn1c2ccc(cc2n(c1=O)C)S(=O)(=O)Nc3cc(c(c4c3cccc4)O)Sc5[nH]ncn5
decoy	C33431936	COC(=O)/C=c\1/c(=O)n2c(=C([C@H](C(=C2N)C#N)c3ccccc3Cl)C(=O)NCc4ccccc4)s1
decoy	C36019759	CCNC(=O)NC1CCC(CC1)Nc2c3c(nn(c3nc(n2)COC)c4cccc(c4)Cl)C
decoy	C36354129	CC(C)C(=O)Nc1ccc2c(c1)c(c[nH]2)[C@@H](C(=O)[O-])[NH+]3CCN(CC3)c4ccc(cc4)C(=O)C
decoy	C36531174	Cc1ccc(cc1)S(=O)(=O)CNC(=O)[C@@H](c2ccc(cc2)Cl)N(C)C(=O)c3c(cccc3O)O
decoy	C36531309	Cc1ccc(cc1)S(=O)(=O)CNC(=O)[C@H](c2ccccc2C)N(C)C(=O)c3cccc(c3O)O
decoy	C36828340	c1cc(ccc1CNC(=O)CSc2nnc3n2cc(cc3Cl)C(F)(F)F)S(=O)(=O)N
decoy	C13132573	c1ccc(cc1)n2cc(c(n2)c3cccs3)[C@H]4[C@@H]([C@@](NC(=O)N4)(C(F)(F)F)O)C(=O)c5cccnc5
decoy	C39359290	COc1ccc(cc1OC)[C@H]2CC3=C([C@@H](C4=C(N=N[C@@H]4N3)O)c5ccc(c(c5)OC)O)C(=O)C2
decoy	C39359339	COc1cccc(c1O)[C@H]2C3=C(N=N[C@@H]3NC4=C2C(=O)C[C@@H](C4)c5ccc(c(c5)OC)OC)O
decoy	C39850309	COc1cc(cc(c1OC)OC)[C@@H]2[C@H]([C@@](NC(=O)N2)(C(F)(F)F)O)C(=O)c3ccc(cc3)Cl
decoy	C40548463	CCOc1cc(ccc1O)[C@H]2c3c(n[nH]c3C(=O)N2[C@H]4CCS(=O)(=O)C4)c5cc(cc(c5O)C)C
decoy	C40548207	CCOc1cc(ccc1O)[C@H]2c3c(n[nH]c3C(=O)N2[C@H]4CCS(=O)(=O)C4)c5cc(ccc5O)Cl
decoy	C40815314	Cc1ccc(cc1)S(=O)(=O)N/N=C/2\CCCc3c2c(c(o3)C(=O)NNC(=O)Cc4ccccc4)C
decoy	C40980570	CCCSc1nc2n(n1)[C@@H](C(=C(N2)C)C(=O)N)c3cc(c(c(c3)Br)OC)OC
decoy	C02927068	[H]/N=c\1/c2c([nH]nc2nc(n1c3cccc(c3)OC)SCC(=O)Nc4cccc(c4C)Cl)C
decoy	C59292980	CCOC(=O)N1c2ccc(cc2[C@]3(C1=O)c4c(n[nH]c4OC(=C3C(=O)OC)N)C)Br
decoy	C13127843	COc1ccc(cc1OC)[C@H]2C[C@@H](N3C(=[NH+]2)C(=CN3)/C(=N/c4cccc(c4)O)/[O-])C(F)(F)F
decoy	C12507755	c1cc(c(cc1OC(F)F)OC(F)F)[C@@H]2NC(=Nc3n2c4cc5c(cc4n3)OCCCO5)N
decoy	C16012844	Cc1c(ccc2c1NC(=O)[C@@]23[C@H]4[C@@H]([C@H](N3)[C@@H](C)O)C(=O)N(C4=O)Cc5ccccc5OC)Cl
decoy	C96116637	CC1(C[C@H](CCO1)n2c3c(c(n2)O)[C@@H](SCC(=O)N3)c4c[nH]nc4c5ccc(cc5)OC)C
decoy	C96170459	CC(C)S(=O)(=O)c1ccc(cc1)c2cnc(c(n2)c3cc(no3)c4ccc(cc4)CNC)N
decoy	C98036879	COc1ccc(c(c1)OC)[C@H]2c3c([nH]nc3O)NC4=C2C(=O)C[C@@H](C4)c5ccc(c(c5)OC)OC
decoy	C98036905	COc1cccc(c1OC)[C@H]2c3c([nH][nH]c3=O)NC4=C2C(=O)C[C@@H](C4)c5ccc(c(c5)OC)OC
decoy	C01805320	Cc1ccc2cccc(c2[nH+]1)N/C=C(/C#N)\c3nc(cs3)c4ccccc4
decoy	C05248920	COc1cccc(c1)CSc2[nH]c3c(n2)cc(c[nH+]3)Br
decoy	C09221306	c1ccc(c(c1)[C@@H]2C[C@H]2C(=O)Nc3nc(cs3)c4ccc[nH+]c4)Cl
decoy	C12337478	c1ccc2c(c1)c[nH+]cc2C#CC3(CCCCC3)NC(=O)c4cccnc4
decoy	C04900983	COc1ccc2c(c1)cc3cc(sc3[nH+]2)C(=O)NCc4cccs4
decoy	C14993755	CC(C)[NH2+][C@@H]1CCc2c(sc3c2c(=O)n(cn3)C4Cc5ccccc5C4)C1
decoy	C19205196	C[NH+]1CCN(CC1)C[C@H](Cn2c3ccccc3c4c2ccc(c4)Cl)O
decoy	C19853273	c1ccc2c(c1)[C@H]([C@@H](C23CCN(CC3)C/C=C/c4ccco4)O)[NH+]5CCCC5
decoy	C20497144	C[NH+]1CCN(CC1)c2c(cccc2Cl)NC(=O)/C=C/c3ccccc3
decoy	C36266206	C[C@@H]1C[C@H]2C[NH2+]C[C@@H]2N1S(=O)(=O)c3ccc(cc3Cl)Br
decoy	C37299921	C[C@@H](c1ccc2c(c1)OCCO2)[NH2+]Cc3ccc(o3)I
decoy	C37508108	C[C@@H]1C[C@H]([C@@H](C[NH+]1C)C)Nc2cc3c(cc2Br)OCCO3
decoy	C05693752	Cc1ccc(cc1)n2c(cc(c2C)C3=NN/C(=[NH+]\CC(=C)C)/SC3)C
decoy	C38003241	Cc1[nH+]ccn1c2ccc(cn2)N[C@@H](C)c3ccc(s3)Br
decoy	C38195485	C[C@H]1[C@H]([NH2+][C@H]([C@@H](C1=O)C)c2ccc(cc2)N(C)C)c3ccc(cc3)N(C)C
decoy	C02914324	Cc1ccsc1[C@@H]2C=C(N=C3N2NC=[NH+]3)c4ccc(cc4)Br
decoy	C02914601	c1ccc(c(c1)[C@H]2C[C@@H]([NH+]=C3N2NC=N3)c4ccc(cc4)Br)F
decoy	C39405139	CCc1ccc2c(c1)S[C@H]([C@H]2Cl)C(=O)N/N=C/C3=c4ccccc4=[NH+]C3
decoy	C50866042	CCNc1c(c([nH+]c(n1)c2cc(c(o2)Br)Br)C)C
decoy	C51493294	CC(C)(C)[NH2+]Cc1cc(cnc1n2cc(cn2)Br)Br
decoy	C51951921	C[NH2+][C@H](c1cc2c(cc1Br)n(c(=O)n2C)C)C3CCCC3
decoy	C54160225	CC[NH2+][C@H](C)c1cnc(s1)c2cc3c(c(c2)Br)OCCO3
decoy	C63598900	Cc1cc(c2=C[C@@H]([NH+]=c2c1)C(=O)Nc3ccc(c(n3)C)Br)C
decoy	C64640180	CCc1ccc(cc1)[C@@H]2[C@H]3[C@@H](CCN2Cc4c([nH+]c[nH]4)C)[C@@H]5C=CC=CC5=N3
decoy	C65463949	Cc1cc2c(cc(=O)oc2cc1C)C[NH2+][C@H](C)c3nc4c(s3)CCCC4
decoy	C24427295	Cc1cc(c(c(c1)Cl)NC(=O)Cn2c[nH+]c3c2cc(c(c3)F)F)C
decoy	C79060336	Cc1c(c2cc(ccc2s1)Cl)S(=O)(=O)N[C@@H](C)c3cccc[nH+]3
decoy	C10717314	c1ccc(c(c1)/C(=[NH+]/Cc2coc(n2)c3cccs3)/O)Br
decoy	C03240169	COc1cc(cc(c1O)OC)/C=[NH+]\c2ccc(cc2)I
decoy	C03240169	COc1cc(cc(c1O)OC)/C=[NH+]/c2ccc(cc2)I
decoy	C86448836	CC[C@H]1C[NH2+][C@H](CN1S(=O)(=O)c2ccc(c(c2)Cl)Cl)CC
decoy	C89270501	CC[C@@H](C)[C@H]1C[NH2+]C(CN1Cc2c(c(nn2C)C)Br)(C)C
decoy	C89279682	Cc1cc[nH+]cc1NC(=O)N2CCC(CC2)Sc3ccc(cc3)Cl
decoy	C89346278	CCc1c(c(n(n1)C)CN2C[C@@H]([NH2+]CC2(C)C)C(C)C)Br
decoy	C89346579	CCc1c(c(n(n1)C)CN2C[C@@]([NH2+]CC[C@@H]2C)(C)CC)Br
decoy	C89350601	CCc1c(c(n(n1)CC)C[NH+]2CCNc3c2cccc3)Br
decoy	C90762022	Cc1cc(ccc1OC)c2[nH+]cc(c(n2)NC)I
decoy	C90854798	C1CCC(=CC1)[C@H]2CCCC[C@@H]2[NH2+]C3CCC(CC3)N4C(=O)CCC4=O
decoy	C91574356	Cc1ccc(s1)C[NH+]2CCC3(CC2)c4c(nc[nH]4)CCN3CC(C)C
decoy	C93319556	Cc1ccn2c(c1)[nH+]cc2CN3CCC(CC3)[C@H](c4ccc(cc4)Cl)O
decoy	C93984460	Cc1c(sc(n1)c2ccc(s2)Cl)C(=O)N[C@H]3CC[C@H](C3)[NH+](C)C
decoy	C96079104	CCS(=O)(=O)N[C@H]1CC2(CC[NH+](CC2)c3ccccc3)c4c1cccc4
decoy	C09265037	c1cc(ccc1/N=C/2\NC(=O)/C(=C\c3cc[nH+]cc3)/S2)Br
decoy	C96866090	CC[C@@H]1C[NH2+][C@H](CN1S(=O)(=O)c2cc(ccc2C)Br)CC
decoy	C97207625	C[NH+]1CCC(CC1)N(C)c2ccc(cc2)NC(=O)c3ccc4c(c3)CCC4
decoy	C97207634	C[NH+]1CCC(CC1)N(C)c2ccc(cc2)NC(=O)[C@@H]3CC3(Cl)Cl
decoy	C97334140	Cc1ccc[nH+]c1CN2CCN(CC2)Cc3c(ccc(c3Cl)O)Cl
decoy	C97627075	CCNc1c(c[nH+]c(n1)c2ccc(c(c2)F)OC)I
decoy	C97844739	Cc1cc(c([nH+]c1)NCCc2ccc3c(c2)OCCO3)Br
decoy	C98238262	c1cc(c2c[nH+]ccc2c1[C@@H](c3c(ccc4c3OCO4)Br)O)F
decoy	C05757373	CC1([C@H]2[C@@H]1C[C@@]([C@@H](C2)[NH+]3CCCCC3)(C)SC)C
decoy	C00126374	c1cc(sc1)[C@@H]2CC(=CC(=S)S2)[NH+]3CCCCC3
decoy	C00330047	CC[NH+](CCCl)Cc1csc2c1ccc(c2)C
decoy	C40991325	C1CC[C@H]2[C@@H](C1)CCC[NH+]2CCCCCCl
decoy	C45086669	CC(C)(C)C[NH+](C)Cc1cc(cs1)Br
decoy	C48584563	CC[NH+](Cc1ccc(s1)Br)C(C)C
decoy	C63040846	C[C@H]([C@H](c1cc[nH+]c2c1cccc2)C(C)C)Cl
decoy	C63040847	C[C@H]([C@@H](c1cc[nH+]c2c1cccc2)C(C)C)Cl
decoy	C63040893	C[C@@H]([C@@H](c1ccc2ccccc2[nH+]1)C(C)C)Cl
decoy	C65336782	C[C@@H]1C[NH+](CC(=C1)C)C23CC4CC(C2)CC(C4)C3
decoy	C83160854	CC(C)(C[NH+]1CCCCCC1)CBr
decoy	C83165602	CCC(C)(C)[NH+](C)CC1(CCCC1)CBr
decoy	C83173796	CC(C)(C)C[NH+](C)CC1(CCC1)CBr
decoy	C83180204	C[C@@H]1C[C@H](C[NH+](C1)C[C@@H](CBr)C(C)C)C
decoy	C83184132	C[C@H]1CC[NH+]([C@@H](C1)C)C[C@@H](CBr)C(C)(C)C
decoy	C83951774	c1ccc2c(c1)c(cc[nH+]2)CCCBr
decoy	C85158342	C[C@H]1CC[C@H]([C@@H](C1)Cl)C(C)(C)c2ccc[nH+]c2
decoy	C85159078	C[C@H]1CC[C@H]([C@@H](C1)Br)C(C)(C)c2ccc[nH+]c2
decoy	C85443166	Cc1cc[nH+]cc1C(C)(C)C[C@@H](C)Br
decoy	C85672392	c1cc[nH+]c(c1)C[C@H](c2c(ccs2)Br)Cl
decoy	C85674644	C[C@H](c1cc[nH+]cc1)[C@H](c2ccsc2)Br
decoy	C85676961	Cc1ccc([nH+]c1)C[C@H](C2CCCCC2)Br
decoy	C85677002	Cc1ccc([nH+]c1)C[C@@H](CC(C)(C)C)Br
decoy	C87053531	C[C@H]1C[NH+](C[C@@H](S1)C)C[C@@H](CS)C(C)(C)C
decoy	C87053574	CCC(CC)(C[NH+]1C[C@H](S[C@H](C1)C)C)CS
decoy	C87143370	C[C@H](c1c[nH+]cc2c1cccc2)[C@H](C)Br
decoy	C87723259	C[C@H](c1cc[nH+]cc1)[C@H](c2c(ccs2)Cl)Cl
decoy	C87746559	C1CC[NH+]([C@H](C1)CCBr)CCC2CC2
decoy	C87754599	CC[C@@H](C)[NH+](CCBr)C1CCCCC1
decoy	C88107159	C[C@@H](c1cccc2c1[nH+]ccc2)[C@H](C)Br
decoy	C88107460	C[C@@H](CCc1cccc2c1ccc[nH+]2)Br
decoy	C88107501	C[C@H](Cc1ccc2c(c1)ccc[nH+]2)CBr
decoy	C91390001	C[C@H](c1cc[nH+]cc1)[C@@H](c2ccccc2F)Cl
decoy	C91390178	C[C@@H](c1cc[nH+]cc1)[C@H](c2cccc3c2cccc3)Cl
decoy	C91390409	c1cc[nH+]c(c1)C[C@H](CCC2CCCCC2)Cl
decoy	C91390523	Cc1c(cccc1Br)[C@H](Cc2cc[nH+]cc2)Cl
decoy	C91395971	c1c[nH+]ccc1C[C@@H](c2c(c(c(c(c2F)F)F)F)F)Cl
decoy	C91396448	C[C@H](c1cccc[nH+]1)[C@@H](c2ccccc2Br)Cl
decoy	C91396592	C[C@H](c1cccc[nH+]1)[C@@H](c2cccc(c2Cl)Cl)Cl
decoy	C91397037	Cc1ccc([nH+]c1)C[C@H](c2ccc(c(c2)Cl)Cl)Cl
decoy	C91397205	Cc1ccc([nH+]c1)C[C@H](c2cccc3c2cccc3)Cl
decoy	C91397835	CC[C@@H](C)[C@@H](Cc1ccc2ccccc2[nH+]1)Br
decoy	C91399688	Cc1ccc(cc1C)[C@H](Cc2cc[nH+]cc2)Br
decoy	C91400660	CCc1ccc(s1)[C@@H]([C@H](C)c2cccc[nH+]2)Br
decoy	C91401456	Cc1ccc([nH+]c1)C[C@@H](c2ccc(c(c2)C)F)Br
decoy	C92236831	C[C@@H](c1cc[nH+]cc1)[C@H](c2ccccc2SC)Cl
decoy	C94533137	CCc1ccsc1[C@H](Cc2ccc(c[nH+]2)C)Cl
decoy	C94579384	C1CCC2(CC1)CC[NH+](CC2)CC3(CC3)CS
decoy	C94581277	CCC1CCC(CC1)[NH+](C)CC2(CCC2)CS
decoy	C94925778	Cc1ccc(c(c1)F)[C@@H]([C@H](C)c2cc[nH+]cc2)Br
decoy	C03847194	COc1ccc(cc1O)[C@H]2C[NH2+]Cc3c2ccc(c3O)OC
decoy	C03727897	COc1ccc(c(c1)[C@H]2c3cc(c(cc3CC[NH2+]2)O)O)OC
decoy	C20431655	C[C@H]1CCCCN1S(=O)(=O)NC2(CCCCCC2)C[NH3+]
decoy	C35692959	Cc1ccc(c(c1C)S(=O)(=O)N[C@@H](C)c2cc[nH+]cc2)N
decoy	C37033808	c1c(c2c(c(c1Cl)NC(=O)CCC[NH3+])nsn2)Cl
decoy	C37063034	Cc1ccc(c(c1C)S(=O)(=O)N[C@@H]2C[NH+]3CCC2CC3)N
decoy	C37581183	Cc1ccc(cc1S(=O)(=O)/N=c/2\[nH]cc(s2)C)C#CC[NH3+]
decoy	C38050260	COc1ccc(cc1Cl)S(=O)(=O)N[C@@H]2CCCC[C@@H]2[NH3+]
decoy	C40672080	C[NH+]1CCC[C@H](C1)NS(=O)(=O)c2c(cc(cc2Cl)Cl)N
decoy	C40748776	CCN(c1ccc(cc1)S(=O)(=O)N)C2C[C@H]3CC[C@@H](C2)[NH2+]3
decoy	C49534728	Cc1c(n[nH+]c(c1C(=S)N)N[C@H](C)c2c(nc(s2)C)C)C
decoy	C50104265	Cc1c(sc2c1c(nc(n2)C[NH+]3CCCC[C@H]3CO)N)C
decoy	C51035969	C[C@H]([C@@H](c1ccc(cc1)Cl)Sc2c3c(nc[nH]3)ncn2)[NH3+]
decoy	C51036358	C[C@H]([C@H](c1cccc(c1)Cl)Sc2c3c(nc[nH]3)ncn2)[NH3+]
decoy	C51145334	Cc1c(sc2c1c(nc(n2)C[NH+]3C[C@H]4CC[C@@H]3C4)NN)C
decoy	C53736064	COc1ccc(cc1Cl)n2c3ccc(cc3[nH+]c2CO)N
decoy	C62014602	C[C@H](c1cccc(c1)Cl)N(C)c2ccc(c[nH+]2)/C(=N/O)/N
decoy	C63213439	c1cc(c(cc1Cl)S(=O)(=O)N[C@@H]2CCCCC[C@@H]2[NH3+])C#N
decoy	C63213444	c1cc(c(cc1Cl)S(=O)(=O)N[C@H]2CCCCC[C@H]2[NH3+])C#N
decoy	C63213666	c1cc2c(cc1S(=O)(=O)N[C@H]3CCCCC[C@H]3[NH3+])CCO2
decoy	C65150121	Cc1ccccc1CNC(=O)c2c(c(ns2)c3cccc[nH+]3)N
decoy	C70319185	c1cc(c([nH+]c1)N)[C@H](c2cc3c(c(c2)Br)OCO3)O
decoy	C70401669	c1c[nH+]c(cc1C[C@@H](c2cc3c(c(c2)Cl)OCCO3)O)N
decoy	C70401670	c1c[nH+]c(cc1C[C@H](c2cc3c(c(c2)Cl)OCCO3)O)N
decoy	C71232829	C[C@H](c1ccccc1Cl)NS(=O)(=O)c2c[nH+]ccc2N
decoy	C71228877	c1cc(c(cc1Cl)NS(=O)(=O)c2c[nH+]ccc2N)F
decoy	C71275496	Cn1ccnc1CNc2c3cc(ccc3[nH+]cc2N)Br
decoy	C71413532	Cc1cc[nH+]cc1NS(=O)(=O)c2c(cc(cc2Cl)N)Cl
decoy	C79462222	c1cc(ncc1Br)Sc2cc(cc[nH+]2)/C(=N\O)/N
decoy	C81620101	C[C@H](c1ccccc1Cl)N(C)c2cccc([nH+]2)/C(=N/O)/N
decoy	C85360080	c1c(c(cc2c1OCCO2)Cl)NC(=O)[C@@H]3CCCC[C@@H]3[NH3+]
decoy	C87064815	C[C@H]1CCC[C@@](C1)(C[NH2+]Cc2[nH]c3ccsc3c(=O)n2)O
decoy	C87430713	Cc1c(c(n(n1)C)Oc2ccc(c(c2)F)Br)C(=[NH2+])N
decoy	C87782296	c1csc2c1c(nc(n2)C[NH+]3CCC[C@@H]4[C@@H]3CCC4)NN
decoy	C89132978	C[NH+](Cc1nc2ccsc2c(n1)[O-])[C@H]3CCCC[C@@H]3C[NH3+]
decoy	C89280824	Cc1cc[nH+]cc1NC(=O)NC[C@@H](c2ccc(s2)Cl)O
decoy	C91521247	C[C@](Cc1nc(no1)c2cccc(c2)Br)(C[NH3+])O
decoy	C92779433	Cc1ccc(c(c1)Br)NC(=O)[C@@H]2Cc3c([nH+]c[nH]3)CN2
decoy	C94378017	C1CCC(C1)[NH+](C/C(=N/O)/N)[C@H]2CCO[C@@]3(C2)CCSC3
decoy	C94664250	Cc1ccc(c([nH+]1)C)N[C@H](C)c2cccc(c2)S(=O)(=O)N
decoy	C94832023	Cc1cc(c(cc1S(=O)(=O)N[C@@H]2C[NH+]3CCC2CC3)N)Cl
decoy	C94832182	Cc1cc(c(cc1S(=O)(=O)N[C@H](C)c2ccc[nH+]c2)N)Cl
decoy	C94886163	Cc1cscc1CNC(=O)c2c(c3c([nH+]n(c3s2)C)C)N
decoy	C97534347	CCn1c(c(cn1)Cl)[C@H](c2c3ccccc3cc[nH+]2)NN
decoy	C97626381	Cc1c(c(n(n1)C)C[C@H](c2coc3c2cccc3)N[NH3+])Cl
decoy	C97628738	Cc1c(c(n(n1)C)C[C@@H]([C@H]2Cc3ccccc3O2)N[NH3+])Cl
decoy	C97704503	Cn1cc(cn1)C[C@@H](c2cc3cccc(c3o2)Br)[NH2+]N
decoy	C97736999	c1cc2cc(oc2c(c1)Br)[C@H](c3cnccn3)[NH2+]N
decoy	C97789787	Cc1cc(c2ccccc2[nH+]1)[C@H](c3c(cnn3C)Cl)NN
decoy	C97791400	CC(C)([C@H](c1cc2cccc(c2o1)Cl)N[NH3+])S(=O)(=O)C
decoy	C04521373	c1ccc(cc1)[C@@H]2OC[C@H]([C@@H](O2)[C@H]3[C@@H](CO[C@H](O3)c4ccccc4)O)O
decoy	C04570423	Cc1c(sc(c1C(=O)NC)NC(=O)c2ccc3c(c2)OCCO3)C
decoy	C04942281	c1ccc2c(c1)c(c[nH]2)/C=C\3/C(=O)N(C(=S)S3)NC(=O)c4cccnc4
decoy	C06413858	c1c(c(n[nH]1)C(=O)N2[C@](CC(=N2)C(F)F)(C(F)F)O)I
decoy	C12653109	COc1ccc(c(c1)OC)C2CC(=O)C(=C3N[C@@H]4CCCC[C@@H]4N3)C(=O)C2
decoy	C01033420	c1ccnc(c1)c2ccc(s2)S(=O)(=O)N[C@@H]3CCCCNC3=O
decoy	C15659337	Cc1ccc(cc1)N2C(=O)/C(=C\c3ccc(c(c3)O)OC)/C(=O)NC2=S
decoy	C36533129	c1ccc(cc1)[C@@H]2OC[C@@H]([C@H](O2)[C@@H]3[C@H](CO[C@@H](O3)c4ccccc4)O)O
decoy	C36869448	Cc1c(cc(cc1Cl)S(=O)(=O)N(C)[C@@H]2CCS(=O)(=O)C2)N
decoy	C36869488	CN([C@@H]1CCS(=O)(=O)C1)S(=O)(=O)c2c(cc(cc2Cl)N)Cl
decoy	C01201001	Cc1cc(nc(n1)NN2C(=O)/C(=C/c3ccc(cc3)O)/SC2=S)C
decoy	C40384886	c1ccc(c(c1)S(=O)(=O)N2CCC[C@@H](C2)S(=O)(=O)N)Br
decoy	C03070792	c1ccc(cc1)/C=C\2/C(=O)N(C(=O)S2)c3ccc(cc3)S(=O)(=O)N
decoy	C41393840	Cn1c(=O)c2c3c(sc2nc1N4CCC(CC4)C(=O)N)CCCC3
decoy	C50635416	C1C[C@@H](C(=O)NC1)NC(=O)[C@@H]2CCCN2C(=O)C34CC5CC(C3)CC(C5)C4
decoy	C50856307	c1cc2c(cc1Cl)C=C(CO2)/C=C/C(=O)N3CCO[C@@H](C3)C(=O)N
decoy	C04725339	[H]/N=C\1/C(=C/c2c[nH]c3c2cccc3)/C(=O)N=C4N1N=C(S4)CCCC
decoy	C04341191	Cc1nc2n(n1)c(c(s2)[C@H](c3ccccc3Cl)N4CCC(CC4)O)O
decoy	C18038259	[H]/N=C\1/C(=C\c2cccs2)/C(=O)N=C3N1N=C(S3)c4ccc(cc4)O
decoy	C53653416	Cc1c(nc[nH]1)[C@@H]2N[C@@H]3C(=N2)C=NN3Cc4ccccc4C(F)(F)F
decoy	C65458326	c1ccc2c(c1)c(nc(n2)CCN)N3C[C@H]4C[C@@H](C3)c5cccc(=O)n5C4
decoy	C54705495	C1CN(CCC12C(=O)NC(=O)N2)C(=O)C34C[C@H]5C[C@@H](C3)CC(C5)(C4)Br
decoy	C67816941	Cc1ccc(c(c1)c2c(c[nH]n2)CN(C)[C@@H]3CS(=O)(=O)C[C@H]3O)C
decoy	C68601864	C[C@H]1C[C@@]12[C@@H](C(=O)C3=C(C2=O)[C@@H]([C@H]([C@@H]4[C@@]3(CCCC4(C)C)C)O)O)OC(=O)C
decoy	C68931067	C[C@H]1CCc2c(csc2C1)C(=O)NNC(=O)[C@@H]3CCS(=O)(=O)C3
decoy	C19874890	COC1([C@@]2([C@@H]([C@@]2(C(=N1)N)C#N)c3cccc(c3Cl)Cl)C#N)OC
decoy	C71856672	c1ccc2c(c1)[C@@H](CCCO2)NC(=O)NC[C@@H]3CN4CCC[C@@H]4CO3
decoy	C21581197	[H]/N=C\1/NC(=O)/C(=C\c2cc3ccc(cc3nc2N4CCOCC4)C)/S1
decoy	C72320345	C[C@H]1CC[C@@]23COC(=O)C2=C[C@@H](C[C@@H]3[C@@]1(C)CCC4=C[C@@H](OC4=O)O)O
decoy	C75274264	CC(=O)N1[C@@](SC(=N1)N)(C)CS(=O)(=O)c2ccc3ccccc3c2
decoy	C78189784	Cc1ccc(c(c1)C(=O)NC)NC(=O)c2cccc(c2)S(=O)(=O)C
decoy	C53952498	Cc1nc(cs1)c2cc([nH]c2)C(=O)NC3CCC4(CC3)OCCO4
decoy	C81676831	Cc1c(sc(n1)C)[C@@H](C)NS(=O)(=O)c2cc(c(=O)[nH]c2)Cl
decoy	C83920117	c1c(cnc(c1N)N2CCn3c(nnc3C(F)(F)F)C2)Br
decoy	C85108004	c1c(c(cc(c1I)F)S(=O)(=O)N)[N+](=O)[O-]
decoy	C88628307	c1c(c(cc(c1S(=O)(=O)N(CC#N)CC#N)Br)F)N
decoy	C89722398	C[C@H]1CN(C[C@@H](O1)C)[C@@H](C(C)C)C(=O)N2CCc3c(sc(c3C#N)N)C2
decoy	C89756396	c1cc(sc1S(=O)(=O)N[C@H]2CCC(=O)NC2=O)Br
decoy	C90658743	C1CCN2C[C@H](OC[C@@H]2C1)CNC(=O)N3CC[C@@](C3)(C(F)(F)F)O
decoy	C90927591	CCS(=O)(=O)[C@@H]1CSCCN1c2c(n3ccsc3n2)CN
decoy	C91324214	Cc1c(c(n(n1)C)C[S@](=O)c2nc3cc(ccc3o2)N)Br
decoy	C92351743	Cc1cc2cccnc2c(c1)NC(=O)C(=O)N[C@H]3[C@H]4CCO[C@@H]4C35CCC5
decoy	C92773716	c1c[nH]c(nc1=O)Sc2cc3c(cc2Br)C(=O)C(=O)N3
decoy	C92844905	c1cnc(nc1)n2cc(cn2)NCc3cc(ccc3Br)O
decoy	C93092697	c1cc(sc1c2nnc(o2)CN3C[C@H]([C@H](C3)O)O)Br
decoy	C94533680	Cc1cc(sc1Br)C(=O)N2CCNC(=O)[C@@H]2CC(=O)O
decoy	C94937112	CCN[C@H]1c2cc(c(cc2NC1=O)n3ccnc3C#N)Br
decoy	C96023738	COC(=O)[C@]12C[C@@]3(C=CCN4[C@@H]3[C@@]1(CC4)c5cc(ccc5NC2=O)O)C=C
decoy	C96439282	CCO[C@H]1C[C@@H](C12CCCC2)NC(=O)N[C@@H]3CCCc4c3cnn4C
decoy	C97656739	CS(=O)(=O)[C@@H]1CSCCN1S(=O)(=O)c2cc(ccc2N)Cl
decoy	C06015378	CC1=NC2=C([C@H](C1C(=O)OC)c3cc(c(c(c3)Br)O)OC)C(=O)C[C@H](C2)c4ccc(c(c4)OC)OC
decoy	C06136753	CC1=NC2=C([C@H](C1C(=O)OC)c3cc(c(c(c3)Br)O)OC)C(=O)C[C@@H](C2)c4ccc(c(c4)OC)OC
decoy	C08413421	CC1(CC2=NC(=C)C([C@H](C2C(=O)C1)c3ccc(cc3OC)OC)C(=O)Nc4ccc(cn4)Br)C
decoy	C08413470	COc1cc(cc(c1OC)OC)[C@@H]2C3C(=NC(=C)C2C(=O)Nc4ccc(cn4)Br)CCCC3=O
decoy	C00664899	COc1cc(cc(c1OCc2ccccc2C#N)I)/C=C/3\C(=O)N(C(=O)N3)CC=C
decoy	C00674149	Cc1c(cnn1C)CN(C)C(=O)c2c(c3n(n2)[C@H](C[C@@H](N3)c4ccc(cc4)Br)C(F)(F)F)Cl
decoy	C00647335	Cc1c(c(n(n1)C)C)CN(C)C(=O)c2c(c3n(n2)[C@H](C[C@H](N3)c4cccs4)C(F)(F)F)Br
decoy	C00990151	Cc1ccc2c(c1)-c3c(cc(cn3)[C@]4(c5cc(ccc5O[C@H]4C(=O)c6ccc7c(c6)N(C(=O)CO7)C)C)O)CO2
decoy	C08450635	[H]/N=C/1\C(=C/c2cc(n(c2C)c3cc(ccc3OC)C)C)\C(=O)N=C4N1N=C(S4)C56CC7CC(C5)CC(C7)C6
decoy	C00682827	Cc1c(c(=O)n(n1C)c2ccccc2)NC(=O)c3c(c4nc(cc(n4n3)C(F)(F)F)c5ccccc5)Br
decoy	C08495523	[H]/N=C\1/C(=C/c2cc(ccc2OS(=O)(=O)c3ccc(cc3)C)Cl)/C(=O)N=C4N1N=C(S4)SCc5ccccc5
decoy	C08897184	Cc1ccc(cc1)c2nc3c(c(n2)SCC(=O)Nc4ccccc4C(F)(F)F)c(=O)n(c(=O)n3C)C
decoy	C09367486	C[C@H]1C[C@@H](CN(C1)S(=O)(=O)c2ccc(cc2)C(=O)Nc3nc(cs3)c4ccc(c(c4)OC)OC)C
decoy	C10337507	COc1ccc(cc1OC)c2csc(n2)NC(=O)C3CCN(CC3)S(=O)(=O)c4ccc(cc4)Cl
decoy	C12714496	Cc1ccc(cc1)S(=O)(=O)N2CCC[C@H](C2)C(=O)Nc3ccc(cc3)S(=O)(=O)N4CCCCCC4
decoy	C03417481	c1cc2c(cc1Cl)n(c(n2)CSc3nc4c(c5c(s4)CCC5)c(=O)n3C[C@H]6CCCO6)CCO
decoy	C13496066	Cc1ccc(cc1)[C@@H](C(=O)NCc2ccc3c(c2)OCO3)N(C4CCCC4)C(=O)c5ccc6c(c5)OCCO6
decoy	C19222062	CN(C[C@@H]1COCCO1)c2c(ccc(n2)c3csc4c3cccc4)C(=O)NCc5cn6ccsc6n5
decoy	C19941345	CCC(C)(C)n1c(nnn1)[C@H](c2cc3cc(ccc3[nH]c2=O)C)N4CCN(CC4)c5cc(ccc5C)Cl
decoy	C02783443	CC(C)(C)[C@@H]1CCc2c(sc(c2C(=O)OC)NC(=O)c3ccn(n3)Cn4cc(cn4)Br)C1
decoy	C20903567	COc1ccc(cc1)[C@@H]2CC(=NN2C3=NC(=O)[C@@H](S3)CC(=O)Nc4ccccc4Cl)c5ccccc5
decoy	C25515874	C[C@@H]1CCc2c(sc3c2c(=O)[nH]c(n3)CN4CCN(CC4)S(=O)(=O)c5ccc6c(c5)OCCO6)C1
decoy	C27548689	Cc1c(c(=O)n(n1C)c2ccccc2)/N=C\c3ccc(o3)c4ccc(cc4)S(=O)(=O)/N=c/5\[nH]ccs5
decoy	C33726913	Cc1cccn2c1nc(c(c2=O)/C=C/3\C(=O)N(C(=S)S3)Cc4ccc5c(c4)OCO5)NC6CCCC6
decoy	C08682488	Cc1ccc2c(c1)sc(n2)c3ccc(cc3)N\4[C@@H]5CS(=O)(=O)C[C@H]5S/C4=[NH+]\C(=O)CCC(=O)[O-]
decoy	C38562943	CCn1cc(c(=O)c2c1nc(cc2)C)C(=O)NC[C@@H](c3cccs3)S(=O)(=O)c4ccc(cc4)Cl
decoy	C40914138	CCOc1cc(cc(c1OCc2ccccc2Cl)Br)[C@H]3C(=C(Nc4n3ncn4)C)C(=O)C
decoy	C40914243	CCOc1cc(cc(c1OCc2ccccc2)Br)[C@H]3C4=C(CC(CC4=O)(C)C)Nc5n3ncn5
decoy	C13283995	[H]\N=C\1/C(=C/c2cn(c3c2cccc3)CCOc4ccccc4OC)/C(=O)N=C5N1C(=CS5)c6ccccc6
decoy	C03026455	Cc1ccc(cc1C)n2c3c(c(=O)n(c(n3)SCC(=O)Nc4nccs4)c5ccccc5)sc2=S
decoy	C13512024	[H]/N=C\1/C(=C/c2cc(c(c(c2)Cl)OCc3ccccc3C)OC)/C(=O)N=C4N1N=C(S4)c5cccnc5
decoy	C57311029	Cc1c2c(cc(nc2n(n1)[C@@H]3CCS(=O)(=O)C3)c4ccccc4)C(=O)Nc5ccc(cc5Cl)Cl
decoy	C59341538	COc1ccccc1N2CCN(CC2)S(=O)(=O)c3ccc(cc3)NS(=O)(=O)c4ccc(cc4)Cl
decoy	C59706152	[H]/N=C(/N1[C@H](CC(=N1)c2ccc(cc2)C)c3ccc(cc3)Cl)\S[C@@H]4CC(=O)N(C4=O)c5cccc(c5)OC
decoy	C13667007	COc1cc(cc(c1OC)OC)c2ccc(nn2)N3CCN(CC3)C(=O)Nc4ccc(c(c4)Cl)Cl
decoy	C36649615	CCN(CC)C(=O)c1c2c(sc1NC(=O)c3ccc(cc3)S(=O)(=O)N4CCCCC4)CN(CC2)C
decoy	C36649619	CCN(CC)C(=O)c1c2c(sc1NC(=O)c3ccc(cc3)S(=O)(=O)N4CCC[C@H](C4)C)CN(CC2)C
decoy	C61389457	CC(=O)O[C@@H]1C[C@H]2[C@@]([C@@H]3[C@@]1([C@]45[C@H](O4)C(=O)O[C@H]([C@@]5(CC3)C)c6ccoc6)C)([C@H](C[C@H](C2(C)C)O)OC(=O)C)C
decoy	C15998919	c1ccc2c(c1)C=CN3[C@H]2[C@@H]4[C@H]([C@H]3C(=O)Nc5cc(ccc5Cl)[N+](=O)[O-])C(=O)N(C4=O)C6CCCCC6
decoy	C79188336	C[C@H]1CCCC(=O)CCC/C=C/c2cc3c(c(c2C(=O)O1)O)[C@H](CC(=O)O3)c4cc(c(c(c4)OC)OC)OC
decoy	C03048124	Cc1c2cc(ccc2oc1C(=O)Nc3ccc(c(c3)Cl)OC)S(=O)(=O)N4CCC5(CC4)OCCO5
decoy	C08583084	C[C@@H]1CCCN(C1)S(=O)(=O)c2ccc(cc2)C(=O)Nc3c(c4c(s3)CN(CC4)C(C)C)C(=O)OC
decoy	C83311562	Cc1cccc(c1)N(CC(=O)N/N=C\c2cc(n(c2C)c3cccc(c3)Br)C)S(=O)(=O)C
decoy	C19855759	Cc1ccc(cc1)N(CC(=O)N/N=C/c2cc(n(c2C)c3ccccc3Br)C)S(=O)(=O)C
decoy	C96498129	CN(C)S(=O)(=O)n1cc(c2c1cccc2)/C=C(\C(=O)N3CCCCCC3)/NC(=O)c4ccccc4Cl
decoy	C97954576	COc1cc(ccc1O)[C@H]2[C@H]3[C@@H](C(=O)N(C3=O)c4ccc(cc4)Br)ON2c5ccc(cc5)Cl
decoy	C97957986	[H]/N=C\1/C(=C\c2cc(c(c(c2)I)OCc3ccccc3C#N)OC)/C(=O)N=C4N1N=C(S4)CCC
decoy	C98011155	Cc1ccccc1n2c3c(c(n2)c4ccccc4)[C@H](SCC(=O)N3CC(=O)NC[C@H]5CCCO5)c6ccsc6
decoy	C03656207	COc1ccc(cc1)CN2[C@H](c3c(=O)c4cc(ccc4oc3C2=O)Br)c5ccc(c(c5)OC)O
decoy	C98049855	CCOc1cc(cc(c1O)Br)C(c2c(n(n(c2=O)c3ccccc3)C)C)c4c(n(n(c4=O)c5ccccc5)C)C
decoy	C00033720	c1ccc2c(c1)c(ncn2)Sc3[nH+]c(cc(n3)N)N
decoy	C00535963	C[NH+]1CCc2c(sc3c2C(=N[C@H](N3)c4ccc(c(c4)O)O)O)C1
decoy	C06923179	c1cc(c[nH+]c1)[C@H]2c3c([nH]c(=S)nc3NC4=C2C(=O)CCC4)N
decoy	C18199434	c1cc(ccc1c2c(c([nH+]c(c2C#N)N)N)C#N)Cl
decoy	C37201801	C[C@@H](c1ccc(cc1)S(=O)(=O)N)[NH2+]C2CCC(CC2)O
decoy	C37504288	Cc1c(c([nH][nH+]1)N)C(=O)Nc2cc(ccc2F)Br
decoy	C37616430	c1cc(ccc1C(=O)NC2CC2)NC(=O)C3(CCCC3)[NH3+]
decoy	C37671110	c1ccc2c(c1)cn[nH+]c2NC[C@H](c3ccc(cc3)N)O
decoy	C42430772	c1c(c[nH+]c(c1Cl)N[C@H]2CCCC[C@@H]2[NH3+])C(=O)[O-]
decoy	C42430774	c1c(c[nH+]c(c1Cl)N[C@H]2CCCC[C@H]2[NH3+])C(=O)[O-]
decoy	C44762337	C1CCCC(CC1)(C[NH3+])C(=O)N2CCC[C@@H]2C(=O)N
decoy	C44764030	C[C@@H]1CC[C@H](CN1C(=O)C2(CCCCCC2)C[NH3+])C(=O)N
decoy	C49507218	Cc1cc(c(s1)C)[C@H](C)[NH2+][C@@H](C)C(=O)NC(=O)N
decoy	C49587473	CC(C)(C)NC(=O)Nc1cc(ccc1OC)C#CC[NH3+]
decoy	C50528065	c1ccc(cc1)[C@@](Cn2c3ccccc3cn2)(C(=O)N)[NH3+]
decoy	C51127782	c1cc(c(cc1Cl)NC(=O)c2ccc([nH+]c2)NN)F
decoy	C52839159	CN1CCc2c1ccc(c2)c3c(n(c([nH+]3)C4CC4)N)N
decoy	C06875622	Cc1ccc(cc1C)C[C@H]2C(=O)N/C(=N/C(=[NH2+])N)/S2
decoy	C55134033	C[C@H]1[C@@H](CCC[C@@H]1[NH3+])C(=O)N(CC(=O)N)C2CCCC2
decoy	C55161569	C1CCN([C@H](C1)C(=O)N)C(=O)[C@@H]2CCC[C@@H](C2)C[NH3+]
decoy	C57465011	c1cc(cnc1)CNc2cc3c(cc2[NH3+])CCC(=O)N3
decoy	C61277761	c1cc(ccc1[C@H](CNc2c3c([nH+]cn2)CCC3)O)N
decoy	C61709592	C[C@H](C(=O)Nc1cc(ccc1N)Cl)[NH+]2CC[C@@H](C2)O
decoy	C70404442	Cc1cc(c(nc1)N)[C@@H](c2ccc(c(c2)OC)OC)[NH3+]
decoy	C72321636	c1c([nH]c[nH+]1)CN[C@@H]2[C@H](C[C@H]([C@H]2O)O)C3CCCCC3
decoy	C72415016	c1ccc(cc1)C[NH+]2CCC3(CC2)NNC(=S)NN3
decoy	C79868316	C[NH+]1CCC(CC1)(CN)NC(=O)NC2CCCCC2
decoy	C80039034	Cc1c(cn[nH]1)C(=O)Nc2ccc(cc2C(F)(F)F)C[NH3+]
decoy	C80150625	C[C@@]12CC[C@@H](C1)C([C@H]2NC(=O)CNC(=O)C[NH3+])(C)C
decoy	C84978830	C[C@@H]1C[C@H](CC(C1)[NH2+]Cc2ccnc(c2)/C(=N/O)/N)C
decoy	C85199420	C[C@@H](Cc1ccc(cc1n2cc(cn2)C(=O)N)Br)[NH3+]
decoy	C85363093	c1cc(ccc1c2c[nH]cn2)NC(=O)[C@H]3CCC[C@@H]3[NH3+]
decoy	C89171392	c1cc(ccc1O[C@H]2CCC[C@H]2C[NH3+])S(=O)(=O)N
decoy	C89453238	c1cc(ccc1c2c[nH]cn2)NC(=O)[C@H]3CCC[C@@H]3C[NH3+]
decoy	C89501599	c1cc2c(cc1N)[nH+]c(n2C[C@H]3CCC[C@H]3CO)CO
decoy	C91360480	CC(C)(C(=O)N)NC(=O)[C@@H]1CC[C@@H]2CCCC[C@@H]2[NH2+]1
decoy	C91992862	CC1CCN(CC1)C(=O)N[C@H]2CCC[C@H]2/C(=[NH+]/O)/N
decoy	C92426663	CC(C)[C@H](CO)NC(=O)c1c(c2ccc[nH+]c2s1)N
decoy	C93163819	c1cc(cc(c1)Cl)c2c(=O)[nH]c([nH+]c2[O-])CCC[NH3+]
decoy	C93207313	CS(=O)(=O)Nc1ccccc1N[C@H]2CC[C@H](C2)[NH3+]
decoy	C94359517	Cc1c(cc(cc1S(=O)(=O)N)N)[NH+]2C[C@H](C[C@@H](C2)C)C
decoy	C94359698	CC[C@H](C)[NH+](C)c1cc(cc(c1C)S(=O)(=O)N)N
decoy	C94573608	c1cc(c(cc1Br)NC(=O)[C@@H]2COC[C@@H]2[NH3+])O
decoy	C94872646	c1cc(ccc1[C@H](CNc2c3c([nH+]cn2)CCCC3)O)N
decoy	C95534757	CC(C)[C@H](c1nc([nH]n1)c2cc(ccc2O)Br)[NH3+]
decoy	C97031335	CC1CCC(CC1)NC(=O)c2c([nH+]c(s2)NC)N
decoy	C54533863	C[C@H](CNC(=O)NC1CC([NH2+]C(C1)(C)C)(C)C)CO
decoy	C97246327	[H]/N=C(/c1ccc(cc1N2C[C@H](C[C@@H]2C[NH+](C)C)O)Cl)\N
decoy	C97397883	c1c2c(cc(c1Br)F)n(c([nH+]2)N)CCCC(=O)N
decoy	C97845277	Cc1cc(c([nH+]c1)NCCNC(=O)N)Br
decoy	C01694108	CNC1=N[C@@H]2CCCC[C@@H]2O1
decoy	C14986241	Cc1cc2c(cn1)c(c[nH]2)C=O
decoy	C00157411	COc1cc(ccc1O)C#N
decoy	C19942868	CC1=NC(N(C1(C)C)O)(C)C
decoy	C21304030	c1cc2c(c[nH]c2nc1)CC#N
decoy	C26474621	CC1(CCC2(CC1)OCCO2)O
decoy	C34075577	C1C[C@H]\2C[NH+](C1)CC/C2=N\[O-]
decoy	C34078594	c1cnccc1c2nc(cs2)O
decoy	C04027113	CN1[C@H]2CC[C@@H]1CC(=NO)C2
decoy	C39038227	C1C[C@H]([C@]2(C1)C=CC(=O)O2)O
decoy	C39059789	CC1=C(C2([C@H]1O)OCCO2)C
decoy	C39088824	C[C@H](c1cc(nnc1F)F)O
decoy	C39114131	Cc1c(nc2c(n1)[C@@H](CC2)C)CO
decoy	C39134453	c1nc2c(s1)SC=NN2
decoy	C39134731	c1nc2c(s1)C=NNS2
decoy	C39961353	Cc1cc2c(c[nH]c2nc1)C=O
decoy	C42415096	c1cnccc1c2c(c[nH]n2)Cl
decoy	C01046981	Cn1c(cc(n1)O)C(F)(F)F
decoy	C52832194	c1cc(ccc1C#N)NC#N
decoy	C40448456	Cc1nc2c(cc[nH]2)c(n1)Cl
decoy	C34624907	C[C@H](C#C)N(C)C(=O)NC
decoy	C69892763	C[C@@H]1C[C@@](CCO1)(C#N)NC
decoy	C69892768	C[C@@H]1C[C@](CCO1)(C#N)NC
decoy	C69940378	C[C@H]1CCN[C@@H](C1)c2cnccn2
decoy	C70774693	c1cnc(cn1)[C@@H]2CCC[C@H](C2)O
decoy	C70946854	Cc1cnc(nc1)[C@@H]2CCCCN2
decoy	C71790728	C[C@@H]1CC[C@H](N1c2c[nH]nc2)C
decoy	C71864329	CC1=C[C@H]2NC=C(N2C=C1)C=O
decoy	C72192784	c1c(cncc1O)N2CCCC2
decoy	C82163922	CC[C@H]1CNCC12OCCO2
decoy	C82762556	CC1(C[C@@]2(CCO1)CC(=O)N2)C
decoy	C82762557	CC1(C[C@]2(CCO1)CC(=O)N2)C
decoy	C82850789	Cc1cnc(cn1)[C@H]2CCCN2
decoy	C83424043	CCN1CCC/C(=N/O)/CC1
decoy	C84271423	Cc1csc(n1)c2cc[nH]n2
decoy	C85017770	CCc1c(cn(n1)C)C#CCO
decoy	C37975952	CCc1c(nn(c1O)C)C
decoy	C85895744	C[C@@H](C#N)[C@@]1(CCCOCC1)O
decoy	C85882814	CC(C)(C#N)[C@@]1(CCN(C1)C)O
decoy	C86197518	C[C@@H]1C[C@@]1(c2csnn2)O
decoy	C86602939	c1cnn(c1)[C@H]2CCC[C@@H](C2)O
decoy	C87204923	CC(C)[C@H]1CO[C@@H](CN1)C#N
decoy	C89202256	c1cc(c2[nH+]cc(n2c1)[O-])F
decoy	C89223845	C=Cc1c2cc[nH]c2ncn1
decoy	C91305742	c1c2c(n[nH]1)COCC2(F)F
decoy	C95761973	COc1cc[nH+]c(c1[O-])Cl
decoy	C95862987	CC(=O)NC1=C[C@H]2C=CN=C2C=C1
decoy	C95891309	CC1=C[C@@H]2C(=C(N=N2)O)C=C1
decoy	C32297788	CC1(OCC2(CC(C2)O)CO1)C
decoy	C40457289	c1([nH]nc(n1)Cl)C(F)(F)F
decoy	C36332016	C[C@H](C(=O)NC1CC1)NC2CCS(=O)(=O)CC2
decoy	C36916678	CCOc1ccc(cc1)n2c(c(nn2)[C@@H](C)N)C
decoy	C37117151	CCNC(=O)[C@@H](C)NC1CCS(=O)(=O)CC1
decoy	C37192589	CCc1nnc(o1)CSc2ccc(nc2)N
decoy	C37804254	CCC[C@@H](C(=O)N1CCC[C@@H]1C(=O)OC)N
decoy	C38061951	CC(C)(C)NC(=O)CNC[C@H]1COCCO1
decoy	C40500918	C[C@@H](C[C@@H](C(=O)[O-])Sc1[nH+]ccn1C)O
decoy	C41122737	CCC[C@@H](c1nc(on1)c2ccc(nc2)C)N
decoy	C41122739	CCC[C@H](c1nc(on1)c2ccc(nc2)C)N
decoy	C42430613	CCN(C1CC[NH2+]CC1)C(=O)[C@@H]2C[C@@H]2C(=O)[O-]
decoy	C44933775	C[C@@]1(CCS(=O)(=O)C1)NC[C@@H]2C[C@@H](CN2)OC
decoy	C49801441	c1c(occ(c1=O)[O-])C[NH+]2CCCC[C@H]2CCO
decoy	C53133440	CCC[C@H](c1nc(no1)Cc2cccnc2)N
decoy	C52729710	Cn1cc(cn1)CN(C)Cc2cccnc2N
decoy	C61289760	CCNC(C)(C)C(=O)NC1CCS(=O)(=O)CC1
decoy	C61317834	CC(C)(C(=O)NC[C@H]1CCS(=O)(=O)C1)NC
decoy	C61837096	C[C@@H](CC(=O)N1CCC[C@@H]1CO)CC(=O)O
decoy	C61863215	C[C@@H](CN(C)C(=O)c1ccc(cn1)C#CCCO)O
decoy	C70414058	c1ccc(cc1)C[C@H](c2nc(no2)c3ccoc3)N
decoy	C70465774	Cn1cc(cn1)[C@H](CN)n2cc(cn2)C(F)(F)F
decoy	C70589539	Cc1c(scn1)C(=O)NC[C@H](COC)O
decoy	C81843370	Cc1ccccc1[C@H](CSc2nnnn2C)N
decoy	C83390684	CS(=O)(=O)[C@@H]1CCC[C@H]1NCc2c[nH]nc2
decoy	C83669975	CO[C@H]1CNC[C@H]1Nc2nc(ns2)C3CC3
decoy	C83813144	Cc1cnc(c(n1)SCCS(=O)(=O)N)C
decoy	C84151874	CC(C)NS(=O)(=O)c1ccc(cn1)CO
decoy	C85911394	CCN(C[C@@H]1CCOC1)C(=O)[C@]2(CCOC2)N
decoy	C85984851	Cc1nnc(n1C)CNC[C@@H]2CCCC[C@H]2O
decoy	C86301822	C[C@@H]([C@@H](C)[NH2+][C@@H]1CCCS(=O)(=O)C1)C(=O)[O-]
decoy	C86802794	CC[C@@](C)(C(=O)N(CC)CC(=O)N(C)C)N
decoy	C86888086	CC[C@@H](CC(=S)N)N1C(=O)C(S1(=O)=O)(C)C
decoy	C87044986	C1C[C@@H](OC1)COC(=O)[C@H]2CC[C@@H](O2)CN
decoy	C87787809	C1C[C@H](NC1)CS(=O)(=O)N[C@H]2CCOC2
decoy	C88032557	CC[C@H](c1nc(on1)c2c(ccs2)OC)N
decoy	C89254208	Cc1c(c(n(n1)C)Cn2ccnc2CCN)Cl
decoy	C90139398	CCc1cc(n(n1)CC)c2cnc(o2)[C@@H](C)N
decoy	C90437871	CN[C@@H]1COC[C@H]1C(=O)NCC2CCOCC2
decoy	C90594436	CCN(C[C@H](C)C#N)C(=O)[C@@]1(COC[C@@H]1N)C
decoy	C90939076	C[C@@H](c1nc(cs1)c2nc(no2)CC(C)(C)C)N
decoy	C91717219	CCn1cc(cn1)C[C@@H]([C@H]2CN(CCO2)C)N
decoy	C92325866	Cc1c(c(n(n1)C)C)CNCc2c(nc[nH]2)C
decoy	C92325866	Cc1c(nc[nH]1)CNCc2c(nn(c2C)C)C
decoy	C92835534	Cc1cc(=O)n(c(n1)OC)[C@@H](CN)C(F)(F)F
decoy	C94377482	CCOC(=O)[C@@H]([C@H]1CCO[C@@]2(C1)CCOC2)N
decoy	C94633644	COc1ccc(cn1)Cc2ncc(cn2)CN
decoy	C95003625	C[C@@H](c1ccnc(c1)N2C[C@H](C[C@@H]2CN(C)C)O)O
decoy	C96150138	Cc1c(cnn1CC=C)CN2CC[C@]([C@H](C2)O)(C)O
decoy	C97310023	Cc1c(c(n(n1)C)C)C[C@@H](Cc2nccn2C)N
decoy	C97385951	c1ccc(cc1)n2ncc(n2)[C@@H](Cc3ccoc3)N
decoy	C97909941	CN(C[C@]1(CCNC1)O)C(=O)C[C@H]2CCCCO2
decoy	C08156969	C[C@H](C(=O)Nc1c(c2c(s1)CCCCC2)C#N)[NH+](C)Cc3cccs3
decoy	C08429070	c1ccc(cc1)C2(CCC(CC2)[NH2+]Cc3cc4c(c(c3)Cl)OCCCO4)C#N
decoy	C08727558	CC1CC[NH+](CC1)[C@H](CNc2c3ccsc3ncn2)c4cccs4
decoy	C09335953	Cn1cc[nH+]c1[C@@H](c2ccccc2F)NC(=O)/C=C/c3cccc(c3)Cl
decoy	C12129200	c1ccc(cc1)[C@@H]2C[NH+](C[C@H]2c3cc(n[nH]3)C(F)(F)F)CC4=CCCOC4
decoy	C12129200	c1ccc(cc1)[C@@H]2C[NH+](C[C@H]2c3cc([nH]n3)C(F)(F)F)CC4=CCCOC4
decoy	C12551392	Cn1cc[nH+]c1[C@@H](c2ccccc2F)NC(=O)Cc3ccc(cc3Cl)Cl
decoy	C12435042	Cc1c(cnn1c2ccccc2)[C@H](C)[NH2+]Cc3c(n(c4c3cccc4)C)C
decoy	C16261750	Cn1cc[nH+]c1[C@H](c2ccc(cc2)Cl)NC(=O)c3cc(cc(c3)Cl)Cl
decoy	C21720195	CCCc1cc(no1)[C@H]2CCC[NH+]2Cc3cc(ccc3O)Br
decoy	C22077698	Cc1c(c2cc(c(cc2o1)C[NH+]3CCCC[C@@H]3CO)OC)c4ccccc4
decoy	C23282074	COc1ccc(c(c1)O)C[NH+]2CCN(CC2)c3cccc(c3)C(F)(F)F
decoy	C27663931	c1cc(sc1)[C@H](CNC(=O)c2ccc(o2)Br)[NH+]3CCCCC3
decoy	C31779306	c1cc(cc(c1)NC(=O)/C=C/c2cccc(c2)Br)Cn3cc[nH+]c3
decoy	C36917119	CCC[NH2+][C@H](C)c1c(n(nn1)c2ccc(cc2Cl)Br)C
decoy	C40131757	Cn1cc[nH+]c1[C@@H](c2ccc(cc2)Cl)NC(=O)/C=C/c3c(cccc3F)F
decoy	C40626276	c1cc(c(cc1C[NH2+]Cc2cc3c(s2)CCC3)[N+](=O)[O-])Br
decoy	C40997099	CCC[NH2+]Cc1cnc(s1)c2cc3c(c(c2)Br)OCCO3
decoy	C48554915	C[C@@H]1CCC[C@](C1)(CNS(=O)(=O)c2ccc(s2)Br)[NH+](C)C
decoy	C52926187	C[C@H](c1ccc(cc1)I)[NH2+]Cc2cccc(c2)[N+](=O)[O-]
decoy	C54269969	CC[C@@H](c1nc(no1)c2ccc(cc2C(F)(F)F)Br)[NH2+]C
decoy	C63531396	CC(C)NC(=O)[C@H]1C(=c2ccc(cc2=[NH+]1)OC)Sc3ccc(cc3)Cl
decoy	C63627426	c1ccc(cc1)S(=O)(=O)Nc2ccc(cc2)[C@@H]3C=c4cc(ccc4=[NH+]3)F
decoy	C63627931	CN(C)c1cccc(c1)C(=O)Nc2ccc(cc2)[C@@H]3C=c4cc(ccc4=[NH+]3)F
decoy	C63627933	CN(C)c1cccc(c1)C(=O)Nc2ccc(cc2)[C@H]3C=c4cc(ccc4=[NH+]3)F
decoy	C63796255	c1cc(cc2c1ccn2CC(=O)NCCC3=c4cc(ccc4=[NH+]C3)Cl)Cl
decoy	C64061559	c1ccc2=[NH+][C@@H]3[C@H](N(CCC3=c2c1)Cc4ccc(o4)CO)c5cccc(c5)Cl
decoy	C64697875	C[C@@H]1CCCCN1C(=O)NC[C@H]([C@@H]2CC=CS2)C3=c4ccccc4=[NH+]C3
decoy	C71306050	C[NH2+][C@H](Cc1nc(no1)c2cc(cs2)Br)c3ccccc3
decoy	C71750628	c1cc(ccc1[C@@H]2CN(CCO2)Cc3c[nH]c([nH+]3)CC4CCCC4)Cl
decoy	C55387944	CC(C)(C#N)C(=O)NC[C@@H](c1ccc(cc1)Cl)[NH+]2CCc3c(ccs3)C2
decoy	C72340972	COc1ccc(cc1)C[NH+]2C[C@@H]3CCC[C@@]([C@@H]3C2)(c4ccccc4OC)O
decoy	C42203007	C[C@@H](c1ccc2c(c1)OCO2)[NH2+]Cc3ccc(c(c3)Br)OC
decoy	C17074599	Cc1ccc2c(c1)c(cc(n2)c3ccc(s3)C)/C(=[NH+]/Cc4ccco4)/O
decoy	C90222830	Cc1ccc(cc1)c2ncc(s2)C[NH2+]C[C@@H]3CN4CCCC[C@@H]4CO3
decoy	C90222832	Cc1ccc(cc1)c2ncc(s2)CNC[C@H]3C[NH+]4CCCC[C@@H]4CO3
decoy	C91833238	CC(C)(CNC(=O)Cc1coc2c1c3ccccc3cc2)c4cc[nH+]cc4
decoy	C92613350	Cc1ccc2[nH+]c(cn2c1)CSCC(=O)NC3(Cc4ccccc4C3)C
decoy	C93324584	C[C@@H](Cc1ccc(cc1)O)[NH+](C)Cc2cnc3n2cc(cc3)Br
decoy	C96104505	CC(C)(C)c1ccc(cc1)C(=O)Nc2ccc(cc2)[NH+]3CCC(CC3)OC
decoy	C96205326	c1ccc(cc1)Cc2nc(c3c4c(sc3n2)CCC4)NCc5ccc[nH+]c5
decoy	C96682131	CC(C)[NH2+]Cc1c(nc2n1ccs2)Sc3ccc(cn3)Br
decoy	C97401628	C[C@H]([C@@H](c1cc(c(cc1[N+](=O)[O-])I)F)C(C)C)[NH2+]C
decoy	C05030450	COc1cc(cc(c1O)/C=[NH+]\c2ccccc2N3CCCC3)Br
decoy	C97611967	CCc1ccc(cc1)c2[nH+]c(c(c(n2)NC)I)COC
decoy	C97623344	CCCNc1c(c[nH+]c(n1)c2ccc3c(c2)cccn3)I
decoy	C97623820	CNc1c(c([nH+]c(n1)Cc2ccc(cc2)OC)C3CC3)I
decoy	C97624771	CCNc1c(c([nH+]c(n1)c2cccc(c2)COC)C)I
decoy	C97627547	CCc1ccc(o1)c2[nH+]c(c(c(n2)NC)I)C3CC3
decoy	C98170761	C[C@H]1C[NH+](C[C@@H](O1)C)c2ccccc2NCc3csc(n3)C(C)(C)C
decoy	C04180300	COc1cc(ccc1OCc2ccccc2C#N)C=C3C(=O)NC(=S)NC3=O
decoy	C04476330	CCCOc1ccc(cc1OC)[C@H]2c3c(cc(oc3=O)C)OC(=C2C#N)N
decoy	C01837982	Cc1c(c(=O)[nH]c(=O)[nH]1)/C=N/OCc2cc(ccc2OC)Br
decoy	C05053759	c1cc(ccc1n2c(nnn2)SCC(=O)Nc3ccc(c(c3F)F)F)O
decoy	C05408839	COc1cccc(c1)/C(=C\2/[C@@H](NC(=O)C2=O)c3ccc(c(c3)OC)OC)/O
decoy	C05408871	COc1ccccc1[C@H]2/C(=C(\c3ccc(c(c3)OC)OC)/O)/C(=O)C(=O)N2
decoy	C06767677	Cn1c2c(c(=O)nc1SCC=C)[C@H](CC(=O)N2)c3ccc(cc3OC)O
decoy	C07990067	c1ccc2c(c1)OC[C@H](O2)CNC(=O)CNC(=O)c3ccc(o3)Br
decoy	C09152248	Cc1csc(n1)NC(=O)c2cc(ccn2)NS(=O)(=O)c3ccc(cc3)F
decoy	C10549069	Cc1c2cc(sc2n(n1)C)C(=O)NCc3cccc(c3)NS(=O)(=O)C
decoy	C12907586	Cc1c(cnn1c2ccccc2C(F)(F)F)C(=O)NNC(=O)c3ccco3
decoy	C14117696	c1ccc(cc1)OC[C@@H](CN2C(=O)[C@@]3(CCOc4c3cccc4)NC2=O)O
decoy	C15008860	CCOc1cc(cc(c1O)Br)/C=C/2\C(=O)NC(=O)N(C2=O)CC=C
decoy	C15858718	Cc1csc(n1)n2c(c(c(n2)C)CC(=O)Nc3ccc(cc3)C(=O)C)O
decoy	C17735844	c1cc(sc1)CCNC(=O)NC(=O)Cn2cnc3cc(ccc3c2=O)Cl
decoy	C21718452	Cc1cc(cc(c1C)S(=O)(=O)NCc2ccccn2)c3ccc(=O)[nH]n3
decoy	C22412391	C[C@@H](c1ccc(cc1)S(=O)(=O)N)N(C)S(=O)(=O)N2CCCCCC2
decoy	C22856924	Cc1ccc(cc1Cl)NC(=O)C(=O)Nc2ccc(c(c2)N3CCCC3=O)OC
decoy	C24584142	C[C@@H](C(=O)Nc1ccc(cc1)NC(=O)c2csc3c2CCCC3)n4cncn4
decoy	C26600863	CC(C)c1nnc(s1)NC(=O)c2cc(ccc2Cl)S(=O)(=O)NC
decoy	C31216701	Cc1cc(n(n1)c2ccc(cn2)NC(=O)[C@@H](C)NC(=O)c3cccs3)C
decoy	C38511880	CS(=O)(=O)c1ccc(cc1)Nc2nc(cs2)C(=O)Nc3nccs3
decoy	C41058078	CNS(=O)(=O)c1cccc(c1)C(=O)Nc2ccnc3c2cc(cc3)OC
decoy	C09088007	COc1ccc(c(c1)OC)[C@@H]2CC(=O)Nc3c2c(=O)[nH]c(n3)SCC#C
decoy	C58194902	Cc1c(c(sn1)NC)C(=O)NCc2ccc(nc2)N3C[C@@H](O[C@H](C3)C)C
decoy	C48366126	C[C@H](C(=O)Nc1ccc(cc1)c2cn3ccccc3n2)NC(=O)c4ccoc4
decoy	C63795805	C[C@@H]1[C@H](S[C@@H](N1)N(C2CCCC2)C(=O)C)C(=O)Nc3nnc(s3)C(C)C
decoy	C63912626	CS(=O)(=O)Nc1ccccc1NC(=O)C2=NN=C(C2)c3ccc(cc3)F
decoy	C64294300	c1ccc2c(c1)ncn2c3ccc(cc3)CNC(=O)C(=O)Nc4cccc(c4)C#N
decoy	C65319632	CCn1c(=O)c2c(nc1SCC(=O)N)nc(s2)N3CCC(CC3)C
decoy	C67586922	C[C@@H](c1[nH]ncn1)n2cnc(c2c3ccc(cc3)NC(=O)C)c4ccccc4
decoy	C70866644	c1cc(c(nc1)n2cccn2)NC(=O)C(=O)N[C@H]3CCC[C@H](C3)C(F)(F)F
decoy	C72144177	Cc1cccc(n1)C(=O)N[C@H]2CC[C@@H](C2)Nc3nccc(n3)c4cccnc4
decoy	C17972391	Cc1c(c(n2c(n1)nc(n2)N)C)CC(=O)N(C)Cc3ccc(cc3)SC
decoy	C73256425	Cc1c(c(on1)C)[C@H](C)NC(=O)C(=O)Nc2ccc(cc2)N3CCCCC3
decoy	C47387816	Cc1cc(n(n1)c2ccc(cn2)CNC(=O)Nc3nc(cs3)C4CC4)C
decoy	C90677077	CC(=O)Nc1ccc(cc1)S(=O)(=O)[N-]c2ccc(cc2)c3c[nH+]c4n3CCC4
decoy	C91849376	Cc1ccc(cc1CNC(=O)C[NH+]2CC[C@@]3(C2)CCCN(C3=O)C)C(=O)[O-]
decoy	C91869268	Cc1cc(sc1C(=O)NCc2ncn(n2)C)NC(=O)c3cccc(c3)F
decoy	C92262181	CC(C)c1[nH]cc(n1)S(=O)(=O)N[C@H]2CC(=O)N([C@@H]2c3ccc(cc3)Cl)C
decoy	C92285251	Cc1cn(nc1NC(=O)C(=O)NCc2c(ncs2)C)c3ccccc3Cl
decoy	C92291826	C[C@@H](C1CCOCC1)NC(=O)NC2CCC(CC2)Oc3ccc(cn3)C#N
decoy	C95992949	Cc1cc(ccc1NC(=O)CN(C)C(=O)[C@@H]2C[C@@H]2c3[nH]ncn3)Br
decoy	C96353224	COc1ccccc1S(=O)(=O)NCC#Cc2ccc(cc2)N3CCNC3=O
decoy	C96379694	Cc1c(c(c([nH]1)C)S(=O)(=O)Nc2ccc(cc2)F)c3nnc(o3)C4CCC4
decoy	C55765393	CCNC(=O)c1ccc(c(c1)C)NC(=O)c2csc(n2)c3cnn(c3)C
decoy	C54195114	CC[C@@H](C)NC(=O)c1ccc(cc1)NC(=O)c2cnc3n(c2=O)ccs3
decoy	C97173736	c1cc(ccc1CNC(=O)Nc2nnc(s2)C(F)(F)F)N3CCCCC3=O
decoy	C97568826	Cn1c(c(c(n1)C(F)(F)F)Cl)C(=O)NCC(=O)Nc2nccs2
decoy	C98325017	c1ccc2c(c1)c(c[nH]2)C(=O)C(=O)NC3CCC(CC3)Oc4ccc(cn4)C#N
decoy	C04349656	c1cc(ccc1c2cc(=O)c3c(o2)cc(c(c3O)O[C@H]4[C@@H]([C@@H]([C@@H]([C@@H](O4)CO)O)O)O)O[C@H]5[C@@H]([C@@H]([C@@H]([C@@H](O5)CO)O)O)O)O
decoy	C49771971	CC(=O)N(CCC[C@H]1C(=O)N[C@H](C(=O)N[C@@H](C(=O)NCC(=O)NCC(=O)NCC(=O)N1)CCCN(C(=O)C)O)CCCN(C(=O)C)O)O
decoy	C67911419	CC(=O)OC[C@@H]1[C@H]([C@H]([C@H]([C@@H](O1)O[C@@H]2[C@H]([C@@H]([C@H](O[C@H]2Oc3cc(c4c(=O)cc(oc4c3O)c5ccc(cc5)OC)O)CO)O)O)O)O)O
decoy	C67911951	COc1cc(ccc1O)C(=O)OC/C=C\2/[C@@H](C(=CO[C@H]2O[C@H]3[C@@H]([C@H]([C@@H]([C@H](O3)CO)O)O)O)C(=O)OC)CC(=O)OCCc4ccc(cc4)O
decoy	C67912244	Cc1c(c(=O)cco1)O[C@H]2[C@@H]([C@H]([C@@H]([C@H](O2)COC(=O)C[C@](C)(CC(=O)[O-])O)O)O)O[C@H]3[C@@H]([C@](CO3)(CO)O)O
decoy	C67912312	C[C@H]1[C@@H]([C@H]([C@H]([C@@H](O1)OC[C@@H]2[C@H]([C@@H]([C@H]([C@@H](O2)Oc3cc(c4c(=O)cc(oc4c3)c5cc(c(c(c5)OC)OC)OC)O)O)O)O)O)O)O
decoy	C67912413	CC(=O)NCCC[C@@H]1C(=O)N[C@H](C(=O)N[C@@H](C(=O)NCC(=O)NCC(=O)NCC(=O)N1)CCCN(C(=O)C)O)CCCN(C(=O)C)O
decoy	C67912480	C[C@H]1[C@@H]([C@H]([C@H]([C@@H](O1)OC[C@@H]2[C@H]([C@@H]([C@H]([C@@H](O2)Oc3cc4c(ccc(=O)o4)cc3OC)O[C@H]5[C@@H]([C@@H]([C@H]([C@@H](O5)C)O)O)O)O)O)O)O)O
decoy	C67912826	COC(=O)C1=CO[C@H]([C@H]2[C@@H]1CC=C2CO)O[C@H]3[C@@H]([C@H]([C@@H]([C@H](O3)CO[C@H]4[C@@H]([C@H]([C@@H]([C@H](O4)COC(=O)/C=C\c5ccc(cc5)O)O)O)O)O)O)O
decoy	C67911289	COc1cc(c2c(c1)oc(c(c2=O)O[C@H]3[C@@H]([C@H]([C@@H]([C@H](O3)CO)O)O)O[C@H]4[C@@H]([C@H]([C@@H](CO4)O)O)O)c5ccc(c(c5)O)O)[O-]
decoy	C68562287	C[C@H]1[C@@H]([C@H]([C@@H]([C@@H](O1)O[C@@H]2[C@H]([C@@H]([C@H](O[C@H]2Oc3c(=O)c4c(cc(cc4oc3c5ccc(c(c5)O)O)OC)O)CO)O)O)O)O)O
decoy	C68604313	C1C[NH+](CCN(CCCN(CCN(C1)CC[P@](=O)(O)[O-])CC[P@](=O)(O)[O-])CC[P@](=O)(O)[O-])CC[P@](=O)(O)[O-]
decoy	C68604313	C1C[NH+](CCN(CCC[NH+](CCN(C1)CC[P@](=O)(O)[O-])CCP(=O)([O-])[O-])CC[P@](=O)(O)[O-])CC[P@](=O)(O)[O-]
decoy	C68604902	C1C[NH+](CCN(CCC[NH+](CCN(C1)C[P@](=O)(O)[O-])C[P@](=O)(O)[O-])C[P@](=O)(O)[O-])C[P@@](=O)(O)[O-]
decoy	C70670097	CC(=O)O[C@H]1[C@H]([C@@H](O[C@@H]([C@@H]1O)O[C@@H](/C=N\N2CCOCC2)[C@@H](CO)O[C@@H](/C=N/N3CCOCC3)O)CO)O
decoy	C77257629	C/C=C(\C)/C(=O)OC[C@@H]1[C@H]([C@@H]([C@@H]([C@@H](O1)OC[C@@H]2[C@@H]([C@@H]([C@@H]([C@@H](O2)O[C@@]3([C@@H]([C@@H]([C@@H](O3)CO)O)O)CO)O)O)O)O)O)O
decoy	C77269195	COc1c(cc2c(c1OC)c(=O)c(co2)c3ccc4c(c3)OCO4)O[C@H]5[C@@H]([C@@H]([C@@H]([C@@H](O5)CO[C@@H]6[C@@H]([C@@](CO6)(CO)O)O)O)O)O
decoy	C77269202	COc1c(cc2c(c1OC)c(=O)c(co2)c3ccc4c(c3)OCO4)O[C@@H]5[C@H]([C@@H]([C@@H]([C@@H](O5)CO[C@@H]6[C@@H]([C@@](CO6)(CO)O)O)O)O)O
decoy	C77269228	C[C@H]1[C@@H]([C@H]([C@H]([C@@H](O1)Oc2c(=O)c3c(cc(cc3oc2c4ccc(c(c4)O)O)O[C@H]5[C@@H]([C@H]([C@@H]([C@H](O5)CO)O)O)O)O)O)O)O
decoy	C77269228	C[C@H]1[C@@H]([C@H]([C@H]([C@@H](O1)Oc2c(=O)c3c(cc(cc3oc2c4ccc(c(c4)O)O)O[C@H]5[C@@H]([C@H]([C@@H]([C@H](O5)CO)O)O)O)[O-])O)O)O
decoy	C77271526	CCOC(=O)C1=C(NC(=C([C@@H]1c2ccccc2Cl)C(=O)OC)C)COCCN[C@@H]3[C@@H]([C@H]([C@@H]([C@H](O3)CO)O[C@H]4[C@@H]([C@H]([C@H]([C@H](O4)CO)O)O)O)O)O
decoy	C77271542	CCOC(=O)C1=C(NC(=C([C@@H]1c2ccccc2Cl)C(=O)OC)C)COCCN[C@H]3[C@@H]([C@H]([C@@H]([C@H](O3)CO)O[C@H]4[C@@H]([C@H]([C@H]([C@H](O4)CO)O)O)O)O)O
decoy	C77301804	C[C@@H]1[C@H]([C@H]([C@@H]([C@@H](O1)O[C@@H]2[C@H](O[C@H]([C@@H]([C@H]2O[C@H]3[C@@H]([C@H]([C@H]([C@H](O3)CO)O)O)O)NC(=O)C)OC)CO)O)O)O
decoy	C77312684	c1cc(ccc1C(=O)N[C@@H](CCC(=O)[O-])C(=O)[O-])N(Cc2cnc3c(n2)c(=O)[nH]c(n3)N)Cc4cnc5c(n4)c(=O)[nH]c(n5)N
decoy	C77312756	Cc1nnc(o1)C(=O)NC(C)(C)c2nc(c(c(=O)n2C)O[C@H]3[C@@H]([C@H]([C@@H]([C@H](O3)C(=O)OC)O)O)O)C(=O)NCc4ccc(cc4)F
decoy	C77313204	C[C@H]1[C@H]([C@H]([C@@H]([C@@H](O1)O[C@@H]2[C@H]([C@@H](O[C@@H]([C@H]2O[C@H]3[C@@H]([C@@H]([C@H]([C@H](O3)CO)S(=O)(=O)OO)O)O)CO)OC)NC(=O)C)O)O)O
decoy	C77313380	CC(=O)NC[C@@H]1[C@H]([C@@H]([C@H]([C@H](O1)O[C@@H]2[C@H](C[C@H]([C@@H]([C@H]2O)O[C@@H]3[C@@H]([C@H]([C@@H]([C@H](O3)CO)O)NC(=O)C)O)NC(=O)C)NC(=O)C)O)O)O
decoy	C79209987	CC(=O)O[C@@H]1[C@@H]([C@@H](O[C@@H]([C@@H]1O)O[C@@H](/C=N\C23CN4CN(C2)CN(C3)C4)[C@@H](CO)O[C@@H](/C=N/C56CN7CN(C5)CN(C6)C7)O)CO)O
decoy	C79210000	CC(=O)O[C@H]1[C@H]([C@@H](O[C@@H]([C@@H]1O)O[C@@H](/C=N\C23CN4CN(C2)CN(C3)C4)[C@@H](CO)O[C@@H](/C=N/C56CN7CN(C5)CN(C6)C7)O)CO)O
decoy	C79210219	CC(=O)O[C@H]1[C@H]([C@@H](O[C@@H]([C@@H]1O)O[C@@H](/C=N\c2cnc(s2)[N+](=O)[O-])[C@@H](CO)O[C@@H](/C=N/c3cnc(s3)[N+](=O)[O-])O)CO)O
decoy	C79209995	CC(=O)O[C@@H]1[C@H]([C@@H](O[C@@H]([C@@H]1O)O[C@@H](/C=N/C23CN4CN(C2)CN(C3)C4)[C@@H](CO)O[C@@H](/C=N/C56CN7CN(C5)CN(C6)C7)O)CO)O
decoy	C79210215	CC(=O)O[C@@H]1[C@H]([C@@H](O[C@@H]([C@@H]1O)O[C@@H](/C=N/c2cnc(s2)[N+](=O)[O-])[C@@H](CO)O[C@@H](/C=N/c3cnc(s3)[N+](=O)[O-])O)CO)O
decoy	C79228498	C[C@H]1[C@@H]([C@H]([C@H]([C@H](O1)OC[C@@H]2[C@H]([C@@H]([C@H]([C@@H](O2)Oc3cc4c(ccc(=O)o4)cc3OC)O[C@@H]5[C@@H]([C@@H]([C@H]([C@@H](O5)C)O)O)O)O)O)O)O)O
decoy	C79228508	C[C@H]1[C@@H]([C@H]([C@H]([C@H](O1)OC[C@@H]2[C@H]([C@@H]([C@H]([C@H](O2)Oc3cc4c(ccc(=O)o4)cc3OC)O[C@@H]5[C@@H]([C@@H]([C@H]([C@@H](O5)C)O)O)O)O)O)O)O)O
decoy	C85533900	C1[C@@H]2[C@@H]([C@H](O1)[C@H]([C@H](O2)O[C@H]3[C@H]([C@H](O[C@H]([C@@H]3O)O[C@@H]4[C@H]5CO[C@@H]4[C@H]([C@H](O5)O[C@@H]6[C@H]([C@@H](O[C@@H]([C@@H]6OS(=O)(=O)[O-])CO)O)O)O)CO)O)O)O
decoy	C85534432	C[C@@H]1[C@H]([C@@H]([C@@H]([C@@H](O1)OC[C@@H]2[C@@H]([C@@H]([C@@H]([C@@H](O2)Oc3c(=O)c4c(cc(cc4oc3c5ccc(cc5)O)O[C@@H]6[C@@H]([C@@H]([C@@H]([C@@H](O6)C)O)O)O)[O-])O)O)O)O)O)O
decoy	C85551122	C[C@H]([C@H]1[C@@](CC(=O)[C@@]23[C@@]1(O2)C(=O)c4ccc(c(c4[C@H]3O)O)c5ccc6c(c5O)[C@H]([C@]78C(=O)C[C@]([C@@H]([C@@]7(C6=O)O8)[C@@H](C)OC(=O)C)(C)O)O)(C)O)OC(=O)C
decoy	C85552699	C[C@H]1[C@@H]([C@H]([C@H]([C@@H](O1)OC[C@@H]2[C@H]([C@@H]([C@H]([C@@H](O2)Oc3c(=O)c4c(cc(cc4oc3c5ccc(c(c5)OCCO)OCCO)OCCO)[O-])O)O)O)O)O)O
decoy	C87529189	C[C@H]1[C@H]([C@H]([C@@H]([C@@H](O1)O[C@@H]2[C@H]([C@@H](O[C@@H]([C@H]2O[C@H]3[C@@H]([C@H]([C@H]([C@H](O3)CO)O)OS(=O)(=O)[O-])O)CO)O)NC(=O)C)O)O)O
decoy	C95635553	C1[C@@H]2[C@@H]([C@H](O1)[C@H]([C@H](O2)O[C@H]3[C@H]([C@H](O[C@H]([C@@H]3O)O[C@H]4[C@H]5CO[C@@H]4[C@H]([C@H](O5)O[C@@H]6[C@H]([C@@H](O[C@@H]([C@@H]6OS(=O)(=O)[O-])CO)O)O)O)CO)O)O)O
decoy	C95786131	C[C@H]1[C@@H]([C@H]([C@H]([C@@H](O1)O[C@@H]2[C@H]([C@@H](O[C@H]([C@@H]2O)OC[C@@H]3[C@@H]([C@@H]([C@@H]([C@@H](O3)Oc4c(=O)c5c(cc(cc5oc4c6ccc(cc6)O)OC)O)O)O)O)C)O)O)O)O
decoy	C95786138	C[C@H]1[C@@H]([C@H]([C@H]([C@@H](O1)O[C@@H]2[C@H]([C@@H](O[C@H]([C@@H]2O)OC[C@@H]3[C@H]([C@@H]([C@@H]([C@@H](O3)Oc4c(=O)c5c(cc(cc5oc4c6ccc(cc6)O)OC)O)O)O)O)C)O)O)O)O
decoy	C95786138	C[C@H]1[C@@H]([C@H]([C@H]([C@@H](O1)O[C@@H]2[C@H]([C@@H](O[C@H]([C@@H]2O)OC[C@@H]3[C@H]([C@@H]([C@@H]([C@@H](O3)Oc4c(=O)c5c(cc(cc5oc4c6ccc(cc6)O)OC)[O-])O)O)O)C)O)O)O)O
decoy	C08400556	CC1(C(=O)N(C(=O)N1)C[C@@H](Cn2c(=O)n(c(=O)n(c2=O)C[C@@H](CN3C(=O)C(NC3=O)(C)C)O)C[C@H](CN4C(=O)C(NC4=O)(C)C)O)O)C
decoy	C98216956	CC(C)[C@H](C(=O)N1CCC[C@@H]1C(=O)N[C@@H](CC(=O)[O-])C(=O)N2CCC[C@@H]2C(=O)N[C@@H](CCCNC(=[NH2+])N)C(=O)[O-])N
decoy	C98217638	c1cc(cc2c1cc(c(c2[O-])/N=N/c3ccc(c(c3)S(=O)(=O)[O-])/N=N\c4ccc(cc4N)N)S(=O)(=O)[O-])/N=N\c5ccc(cc5N)N
decoy	C98217638	c1cc(cc2c1cc(c(c2[O-])/N=N/c3ccc(c(c3)S(=O)(=O)[O-])/N=N/c4ccc(cc4N)N)S(=O)(=O)[O-])/N=N\c5ccc(cc5N)N
decoy	C98228156	[H]/N=C(\N/N=C(\[C@H](O)c1ccc(cc1)[C@@H](O)/C(=N\N/C(=N\[H])/N)/c2nc3c(nc2[O-])cc(cc3)[N+](=O)[O-])/c4nc5c(nc4[O-])cc(cc5)[N+](=O)[O-])/N
decoy	C98235455	[H]/N=C(/NC(=[NH2+])N)\N1CCN(CC1)CN/C(=C/2\C(=O)[C@@H]([C@H]3C[C@@H]4C(=C(c5c(cccc5O)[C@]4(C)O)[O-])C(=O)[C@]3(C2=O)O)N(C)C)/O
decoy	C98235455	[H]/N=C(\N)/N/C(=N/[H])/N1CCN(CC1)C/N=C(/C2=C([C@@H]([C@H]3C[C@@H]4C(=C(c5c(cccc5O)[C@]4(C)O)[O-])C(=O)[C@]3(C2=O)O)N(C)C)[O-])\O
decoy	C00691403	CN(C)N1C2=C([C@H](C(=C1N)C#N)c3ccc(c(c3)OC)OC)C(=O)C[C@@H](C2)c4ccccc4
decoy	C03840437	c1cc(sc1)S(=O)(=O)N[C@H]2CCN3[C@@H](C2)C(=O)Nc4ccc(cc4C3=O)Br
decoy	C01192509	Cc1ccc(cc1)N2C(=O)/C(=C/c3cc(c(c(c3)I)O)OC)/C(=O)N2
decoy	C01444209	CN(C)N1C2=C([C@@H](C(=C1N)C#N)c3ccc(cc3OC)OC)C(=O)C[C@H](C2)c4ccccc4
decoy	C09860638	Cc1ccc(cc1NC2=N[C@H]3CS(=O)(=O)C[C@@H]3S2)C(=O)NCc4ccccc4OC
decoy	C10434570	COc1ccc2c(c1)c(c[nH]2)CCNC(=O)CN3C(=O)/C(=C\c4cccs4)/SC3=S
decoy	C11125205	Cc1c(sc(c1C(=O)NC)NC(=O)C2CCN(CC2)S(=O)(=O)c3ccc(cc3)Cl)C
decoy	C12064241	C[C@@H]1CCc2c(sc(c2C(=O)NC)NC(=O)c3ccc(cc3)S(=O)(=O)N4CCCC4)C1
[truncated: 42 more rows]
