# Supplementary material for: Discovery of novel anti-tumor compounds targeting PARP-1 with induction of autophagy through in silico and in vitro screening
Source: Front Pharmacol. 2022 Oct 24;13:1026306. doi: 10.3389/fphar.2022.1026306 (PMC9638114; doi:10.3389/fphar.2022.1026306)
Supplement: Supplementary file 2 [file Table-1.xlsx]

## Sheet: Sheet1
Table S1 The detailed information of the complex crystal structures of PARP-1, the experimental activities from CHEMBL database and the docking score by molecular docking
No.	PDB ID	Chain name	Residue number	Ligand ID	IC50-min（nM）	IC50-max（nM）	ENERGY	Docking score	Ligand formula	Ligand molecular weight	SMILES
1	1UK0	A	662-1011	FRM	8	16	-10.8006	-8.71082	C23 H24 F N3 O	377.455	Cc1cccc2c1N=C(NC2=O)CCC[N@@]3CCC(=CC3)c4ccc(cc4)F
2	2RD6	A	662-1011	78P	1	355	-	-	C13 H16 N4 O	244.292	C[C@@]1(CCCN1)c2[nH]c3c(cccc3n2)C(=O)N
3	3GN7	A	662-1011	3GN	-	-	-	-	C13 H16 N4 O	244.292	C[C@]1(CCCN1)c2[nH]c3c(cccc3n2)C(=O)N
4	3L3M	A	662-1011	A92	-	-	-	-	C19 H19 F N4 O	338.379	c1cc(c2c(c1)nc([nH]2)c3ccc(cc3F)[C@@H]4CCCCN4)C(=O)N
5	4GV7	A	662-1011	MEW	1210	5600	-7.45583	-9.02531	C9 H8 N2 O	160.173	CC1=Nc2ccccc2C(=O)N1
6	4HHY	A	662-1011	15R	1.9	1.92	-11.8889	-9.26356	C33 H30 F N5 O4	579.621	c1ccc2c(c1)C(=NNC2=O)Cc3ccc(c(c3)C(=O)N4CCC(CC4)C(=O)N5CCc6cccc7c6[C@@H]5CNC7=O)F
7	4HHZ	A	662-1011	15S	19	19	-10.5284	-10.4745	C27 H29 F N4 O3	476.543	C[C@@H](C(=O)N1CCC(=CC1)c2ccc(cc2)F)NC(=O)CN3CCc4cccc5c4[C@@H]3CNC5=O
8	4L6S	A	662-1011	1WQ	3	3	-11.6215	-10.9332	C21 H21 Cl N2 O2	368.857	C[C@H]1C(=O)Nc2cc(ccc2O1)CN3CCC(=CC3)c4ccc(cc4)Cl
9	4OPX	C	518-1014	2UR	1530	2450	-7.7739	-7.83833	C10 H10 F N O2	195.19	C[C@@H]1Cc2cc(cc(c2O1)C(=O)N)F
10	4OQA	C	518-1014	2US	753	753	-8.3494	-6.55546	C16 H11 N O5	297.262	c1cc2c(c(c1)C(=O)N)O/C(=C\c3ccc(cc3O)O)/C2=O
11	4OQB	C	518-1014	2UT	2070	2070	-7.75056	-5.15992	C22 H22 N2 O5	394.42	c1cc2c(c(c1)C(=O)N)O/C(=C\c3ccc(cc3)OCCN4CCOCC4)/C2=O
12	4R5W	A	662-1011	XAV	-	-	-	-	C14 H11 F3 N2 O S	312.31	c1cc(ccc1c2nc3c(c(n2)O)CSCC3)C(F)(F)F
13	4R6E	A	662-1011	3JD	2	132	-	-	C19 H20 N4 O	320.388	c1cc2cn(nc2c(c1)C(=O)N)c3ccc(cc3)[C@@H]4CCCNC4
14	4RV6	A	662-1011	RPB	0.7	500	-	-	C19 H18 F N3 O	323.364	CNCc1ccc(cc1)c2c3c4c(cc(cc4[nH]2)F)C(=O)NCC3
15	4UND	A	662-1011	2YQ	0.57	7.2	-	-	C19 H14 F2 N6 O	380.351	Cn1c(ncn1)[C@@H]2[C@H](Nc3cc(cc4c3C2=NNC4=O)F)c5ccc(cc5)F
16	4UXB	A	662-1011	P34	9.1	481	-	-	C17 H17 N3 O2	295.336	CN(C)CC(=O)Nc1ccc2c(c1)-c3ccccc3C(=O)N2
17	4ZZZ	A	655-1014	FSU	5300	5300	-7.19381	-7.22641	C13 H16 N2 O3	248.278	COCCCN1Cc2cccc(c2C1=O)C(=O)N
18	5A00	A	655-1014	D7N	10	40	-10.3659	-9.38691	C20 H24 F3 N3 O2	395.419	c1c(cc(c2c1CN(C2=O)C3CCN(CC3)C4CCC(CC4)(F)F)C(=O)N)F
19	5HA9	B	662-1011	TP0	-	-	-	-	C20 H23 N	277.403	CN(C)CCC=C1c2ccccc2CCc3c1cccc3
20	5KPN	A	662-1011	6WX	-	-	-	-	C23 H23 F N4 O4	438.452	CCCN1CCN(CC1=O)C(=O)c2cc(ccc2F)CN3c4ccccc4C(=O)NC3=O
21	5KPO	A	662-1011	6WY	-	-	-	-	C22 H21 F N4 O4	424.425	CCN1CCN(CC1=O)C(=O)c2cc(ccc2F)CN3c4ccccc4C(=O)NC3=O
22	5KPP	A	662-1011	6WZ	-	-	-	-	C23 H22 F4 N4 O3	478.439	C[C@@H]1CN(CCN1CC(F)(F)F)C(=O)c2cc(ccc2F)CN3c4ccccc4C(=O)NC3=O
23	5KPQ	A	662-1011	6X2	-	-	-	-	C24 H27 F N4 O3	438.495	CCCN1CCN(C[C@H]1C)C(=O)c2cc(ccc2F)CN3c4ccccc4C(=O)NC3=O
24	5WRQ	A	662-1011	7TX	-	-	-	-	C25 H29 F N4 O3	452.521	CC(C)CCN1CC[C@H](C1)NC(=O)c2cc(ccc2F)CN3c4ccccc4C(=O)NC3=O
25	5WRY	A	662-1011	4YR	-	-	-	-	C24 H25 F N4 O3	436.479	c1ccc2c(c1)C(=O)NC(=O)N2Cc3ccc(c(c3)C(=O)N[C@@H]4CCN(C4)CC5CC5)F
26	5WRZ	A	662-1011	7U3	-	-	-	-	C13 H14 F N3 O2	263.268	c1cc2c(cc1F)C(=O)NN=C2OC[C@@H]3CCNC3
27	5WS0	A	662-1011	7U6	42	42	-10.0587	-8.20371	C13 H15 N5 O2	273.291	c1cc(c2c(c1)[nH]c(n2)C(=O)N3CCNCC3)C(=O)N
28	5WS1	A	662-1011	7U9	15	15	-10.6684	-8.49141	C13 H15 N5 O2	273.291	c1cc(c2c(c1)[nH]c(n2)C(=O)N3CC[C@H](C3)N)C(=O)N
29	5WTC	A	662-1011	7UL	-	-	-	-	C22 H20 F4 N4 O3	464.413	c1ccc2c(c1)C(=O)NC(=O)N2Cc3ccc(c(c3)C(=O)N4CCN(CC4)CC(F)(F)F)F
30	5XSR	A	662-1011	8EC	17	17	-10.5943	-9.71239	C15 H13 F N4 O S	316.353	c1c(cc2c(c1C(=O)N)nc([nH]2)c3cc4c(s3)CNCC4)F
31	5XST	A	662-1010	8E6	27	27	-10.3203	-9.98193	C15 H13 F N4 O S	316.353	c1c(cc2c(c1C(=O)N)nc([nH]2)c3cc4c(s3)CCNC4)F
32	5XSU	A	662-1011	8E3	244	244	-9.01674	-8.00907	C15 H13 F N4 O2	300.288	c1c(cc2c(c1C(=O)N)nc([nH]2)c3cc4c(o3)CNCC4)F
33	6GHK	A	662-1011	EZ2	-	-	-	-	C22 H21 N5 O2	387.434	C[C@H](c1ccc(cc1)n2ccnc2)NC(=O)CCC3=NC(=O)c4ccccc4N3
